# Supplementary material for: A comprehensive mouse kidney atlas enables rare cell population characterization and robust marker discovery
Source: iScience. 2023 May 18;26(6):106877. doi: 10.1016/j.isci.2023.106877 (PMC10238935; doi:10.1016/j.isci.2023.106877)
Supplement: Table S1. Integration metrics, related to Figure S1 [file mmc2.xlsx]

## Sheet: kidney_atlas_summary_scores
Method	Output	Features	Scaling	Overall Score	Batch Correction	PCR batch	Batch ASW	graph iLISI	graph connectivity	kBET	Bio conservation	NMI cluster/label	ARI cluster/label	Cell type ASW	isolated label F1	isolated label silhouette	graph cLISI	CC conservation	HVG conservation
scVI	embed	HVG	unscaled	0.725201	0.719662	0.869042	0.885745	0.127176	0.941064	0.136118	0.728895	0.476585	0.307183	0.489186	0.229472	0.549532	0.985117	0.609315	NA
scANVI*	embed	HVG	unscaled	0.702705	0.509136	0.707304	0.823476	0.124975	0.94049	0.145253	0.831752	0.47269	0.263073	0.505171	0.250788	0.567031	0.988069	0.640527	NA
Seurat v3 CCA	gene	HVG	unscaled	0.571657	0.846243	0.854558	0.874212	0.262043	0.883628	0.218707	0.388599	0.419921	0.239054	0.473135	0.195084	0.525128	0.972033	0.626071	0.4265
Harmony	embed	HVG	unscaled	0.517155	0.748853	0.826483	0.868331	0.224258	0.894491	0.186997	0.362689	0.412217	0.22904	0.484137	0.168298	0.599472	0.978892	0.501801	NA
Scanorama	embed	HVG	unscaled	0.311369	0.179074	0.490083	0.841351	0.0766615	0.876225	0.10404	0.399567	0.4122	0.143671	0.46762	0.22918	0.486583	0.985552	0.815193	NA
Scanorama	gene	HVG	unscaled	0.188383	0.0111547	0.491992	0.794505	0.0860671	0.845995	0.0962048	0.306536	0.408052	0.176084	0.460584	0.201829	0.482551	0.985625	0.827204	0.328
