# Supplementary material for: A comprehensive mouse kidney atlas enables rare cell population characterization and robust marker discovery
Source: iScience. 2023 May 18;26(6):106877. doi: 10.1016/j.isci.2023.106877 (PMC10238935; doi:10.1016/j.isci.2023.106877)
Supplement: Table S2. Differential gene expression results for all cell types in the MKA, related to Figure 7 [file mmc3.xlsx]

## Sheet: Sheet1
Cell Population	Gene symbol	Scores	Log2FC	p-value	Adjusted p-value
ATL	Slc12a1	63.7554	5.74369	0	0
ATL	Egf	50.0981	3.74582	0	0
ATL	Ank3	43.3009	2.77901	0	0
ATL	Mecom	40.566	2.97653	0	0
ATL	Kng2	38.902	2.77626	0	0
ATL	Pkhd1	37.806	2.38909	0	0
ATL	Esrrg	36.5532	2.42548	1.58547e-292	2.40833e-289
ATL	Cacnb4	34.487	3.40986	1.25706e-260	1.5003e-257
ATL	Dst	34.2721	2.79031	2.04147e-257	2.27406e-254
ATL	Cgnl1	32.1714	2.41688	4.4293e-227	3.08372e-224
ATL	Slit2	32.0818	3.21319	7.90859e-226	5.28578e-223
ATL	Abca13	31.7121	2.92871	1.05736e-220	6.30979e-218
ATL	Plcb1	31.4735	2.32614	2.00346e-217	1.07986e-214
ATL	Me3	31.189	3.22716	1.50343e-213	7.17737e-211
ATL	Rgs6	30.651	3.53254	2.56069e-206	1.06966e-203
ATL	Bckdhb	28.8656	2.84087	3.22813e-183	9.98867e-181
ATL	Nudt4	28.4864	1.97232	1.72811e-178	4.97846e-176
ATL	Ppargc1a	28.2653	2.02642	9.24204e-176	2.49133e-173
ATL	Pde1a	27.85	2.76457	1.07775e-170	2.68777e-168
ATL	Slc16a7	27.3768	2.42141	5.18348e-165	1.20293e-162
ATL	P3h2	27.2026	2.15757	6.04389e-163	1.38339e-160
ATL	Arl15	27.0915	1.98253	1.23969e-161	2.76187e-159
ATL	Phldb2	26.9913	1.85319	1.87202e-160	3.95945e-158
ATL	Magi2	26.9806	2.20137	2.49761e-160	5.21657e-158
ATL	Arhgap6	26.0396	3.04891	1.76419e-149	3.34975e-147
ATL	Pdgfd	25.7537	3.07762	2.93111e-146	5.15535e-144
ATL	Umod	25.7532	2.07306	2.96561e-146	5.16171e-144
ATL	Ptger3	25.7512	3.81934	3.1274e-146	5.38719e-144
ATL	Shroom3	25.537	2.28052	7.6509e-144	1.27839e-141
ATL	Shank2	25.4736	2.73201	3.86236e-143	6.38972e-141
ATL	Syne2	25.3116	1.99865	2.38158e-141	3.86348e-139
ATL	Tenm2	25.1762	4.44722	7.29889e-140	1.1615e-137
ATL	Stk39	24.8204	2.35799	5.39477e-136	8.26984e-134
ATL	Wwox	24.6386	1.98491	4.87722e-134	7.34175e-132
ATL	Fhit	24.5234	1.6854	8.31204e-133	1.22908e-130
ATL	Paqr5	24.3833	2.21479	2.57199e-131	3.67311e-129
ATL	Glis3	24.1148	1.7954	1.7473e-128	2.43297e-126
ATL	Tmem72	23.9979	2.90116	2.92204e-127	4.03508e-125
ATL	Lrba	23.8477	1.94441	1.07079e-125	1.44289e-123
ATL	Fhod3	23.7793	2.37985	5.46393e-125	7.30375e-123
ATL	Nckap5	23.6851	2.74878	5.13373e-124	6.75429e-122
ATL	Dock8	23.456	2.69867	1.14778e-121	1.48668e-119
ATL	Plekhg1	23.1883	3.23823	5.96928e-119	7.44333e-117
ATL	Stox2	23.0719	2.62065	8.87758e-118	1.0907e-115
ATL	Efhd1	22.9764	2.46341	8.02656e-117	9.71853e-115
ATL	Plekha7	22.9264	2.05686	2.53685e-116	3.02884e-114
ATL	Mast4	22.8029	1.98161	4.28895e-115	5.08256e-113
ATL	Diaph2	22.7863	2.2619	6.26549e-115	7.37255e-113
ATL	Pkp4	22.7749	1.57377	8.1245e-115	9.49317e-113
ATL	Sim1	21.8532	2.26562	7.24883e-106	7.96847e-104
ATL	Ppp1r1a	21.6141	1.61719	1.32237e-103	1.33912e-101
ATL	Tom1l2	21.5929	2.09893	2.0954e-103	2.08405e-101
ATL	Msi2	21.3728	1.45945	2.39127e-101	2.35034e-99
ATL	Pard3	21.266	1.7823	2.34323e-100	2.26318e-98
ATL	Dnm3	21.1961	2.15253	1.0381e-99	9.96871e-98
ATL	Cdkl1	21.0669	2.20041	1.60234e-98	1.51262e-96
ATL	Cpeb3	20.8249	1.66593	2.5734e-96	2.37563e-94
ATL	0610040J01Rik	20.6671	2.57601	6.84616e-95	6.21699e-93
ATL	Cyfip2	20.6139	2.36383	2.05778e-94	1.84858e-92
ATL	Nr3c2	20.5523	2.27676	7.34697e-94	6.56473e-92
ATL	Lmo7	20.5382	1.9669	9.81961e-94	8.71127e-92
ATL	Prdm16	20.538	3.0969	9.85355e-94	8.71127e-92
ATL	Prkn	20.3345	1.54346	6.36461e-92	5.53886e-90
ATL	Pde4d	20.2576	1.22416	3.04696e-91	2.59753e-89
ATL	Slc9a3	20.1254	2.05636	4.42293e-90	3.62268e-88
ATL	Mitf	20.0501	2.75742	2.0157e-89	1.63497e-87
ATL	Gphn	20.0429	1.42225	2.33015e-89	1.88089e-87
ATL	Sox6	19.9697	1.79329	1.01145e-88	8.12512e-87
ATL	Epb41	19.9488	1.61355	1.53628e-88	1.22237e-86
ATL	Efna5	19.7755	2.37492	4.84119e-87	3.81563e-85
ATL	Ppp2r3a	19.6738	1.72699	3.61489e-86	2.79635e-84
ATL	Prkd1	19.5881	2.73926	1.95371e-85	1.49746e-83
ATL	Ptprd	19.4392	1.30018	3.59767e-84	2.73243e-82
ATL	Cobll1	19.3918	1.43414	9.05277e-84	6.81364e-82
ATL	Igf1r	19.3311	1.24675	2.93806e-83	2.20144e-81
ATL	Sox5	19.2152	2.89583	2.76379e-82	2.03437e-80
ATL	Bicc1	19.1225	1.54798	1.64102e-81	1.187e-79
ATL	Tln2	19.0598	2.03699	5.4467e-81	3.88927e-79
ATL	Rap1gap2	19.0311	2.37808	9.42609e-81	6.67375e-79
ATL	Pde4c	18.905	2.13765	1.03737e-79	7.25249e-78
ATL	Dach1	18.8919	1.90372	1.32931e-79	9.25477e-78
ATL	Pde7b	18.8739	2.63409	1.86831e-79	1.29534e-77
ATL	Wwc1	18.8548	1.69825	2.68333e-79	1.83753e-77
ATL	Plxdc2	18.8033	1.42877	7.09079e-79	4.79676e-77
ATL	Tfap2b	18.5473	2.61462	8.57483e-77	5.66312e-75
ATL	Slc2a13	18.499	4.1627	2.10364e-76	1.38384e-74
ATL	Col4a3	18.4299	1.51343	7.56492e-76	4.93759e-74
ATL	Ptpn13	18.3573	2.06325	2.88419e-75	1.8679e-73
ATL	Ccdc141	18.1469	2.02004	1.35943e-73	8.63675e-72
ATL	Utrn	18.0182	1.86958	1.40201e-72	8.87356e-71
ATL	Plekha6	17.8057	2.26945	6.38426e-71	3.98039e-69
ATL	Tmem116	17.7313	1.81659	2.40597e-70	1.49448e-68
ATL	Stk32b	17.424	3.48071	5.42301e-68	3.28308e-66
ATL	Ivns1abp	17.3809	1.32224	1.15154e-67	6.94621e-66
ATL	Atp1b1	17.2296	0.935879	1.59312e-66	9.40618e-65
ATL	Tfcp2l1	17.0201	1.5857	5.8266e-65	3.38044e-63
ATL	Plcl1	17.0103	1.58762	6.88779e-65	3.98229e-63
ATL	Map3k5	17.01	2.04876	6.92366e-65	3.98922e-63
ATL	Nfyc	16.9887	1.46266	9.96443e-65	5.7215e-63
ATL	Col4a4	16.9854	1.40874	1.05296e-64	6.02532e-63
ATL	Ephb2	16.8985	3.97372	4.61502e-64	2.59637e-62
ATL	Pnisr	16.7665	1.73268	4.28977e-63	2.37343e-61
ATL	Tcf7l2	16.7354	1.68286	7.23259e-63	3.97531e-61
ATL	Srrm2	16.547	1.18226	1.68332e-61	9.0439e-60
ATL	Tacc1	16.5398	1.71518	1.89665e-61	1.01574e-59
ATL	Kcnj1	16.4987	1.68554	3.74665e-61	1.9811e-59
ATL	Dapk1	16.4442	2.04851	9.2245e-61	4.84692e-59
ATL	Galnt18	16.3807	2.0276	2.62753e-60	1.36346e-58
ATL	Lnx1	16.3462	3.35045	4.63056e-60	2.38802e-58
ATL	Il7	16.3356	2.32428	5.51196e-60	2.82513e-58
ATL	Hk1	16.2602	2.38039	1.89159e-59	9.60685e-58
ATL	Kidins220	16.1424	1.6668	1.28484e-58	6.44695e-57
ATL	Myo1d	16.0335	2.04936	7.45527e-58	3.71851e-56
ATL	Pard3b	15.9321	1.804	3.79577e-57	1.87643e-55
ATL	Zbtb20	15.9311	0.741655	3.85214e-57	1.89868e-55
ATL	Kcnj16	15.8846	0.922008	8.10776e-57	3.9728e-55
ATL	Ano6	15.7805	1.82307	4.23808e-56	2.05855e-54
ATL	Stxbp4	15.6906	2.31726	1.75373e-55	8.34844e-54
ATL	Pcsk6	15.6796	4.62554	2.08633e-55	9.90353e-54
ATL	Magi1	15.6413	1.32654	3.80983e-55	1.79826e-53
ATL	Pclo	15.5469	2.4695	1.66938e-54	7.81334e-53
ATL	Itgb6	15.5391	1.80492	1.88734e-54	8.80881e-53
ATL	Epb41l5	15.5191	1.92346	2.57484e-54	1.19508e-52
ATL	Maml2	15.5105	2.06457	2.94503e-54	1.36312e-52
ATL	4930402H24Rik	15.452	1.50145	7.31513e-54	3.35793e-52
ATL	Gm16685	15.2594	2.2315	1.42524e-52	6.40169e-51
ATL	Sorl1	15.2097	2.32973	3.04931e-52	1.36232e-50
ATL	Tns1	15.1564	0.858299	6.87795e-52	3.03229e-50
ATL	Cabcoco1	15.0473	2.48963	3.59548e-51	1.5645e-49
ATL	Macf1	15.0292	1.1308	4.72486e-51	2.05059e-49
ATL	Bicdl1	14.9227	3.17478	2.34628e-50	1.01565e-48
ATL	Baiap2l2	14.8904	2.12991	3.80509e-50	1.63864e-48
ATL	Fmn1	14.8749	1.63507	4.79825e-50	2.05574e-48
ATL	Nedd4l	14.7634	1.04525	2.52055e-49	1.07165e-47
ATL	Myo3b	14.7544	2.9924	2.8838e-49	1.22298e-47
ATL	Arhgap24	14.7519	1.31812	2.99e-49	1.26481e-47
ATL	Ssh2	14.7243	1.5041	4.50265e-49	1.89987e-47
ATL	Ppp2r2b	14.6011	2.83493	2.76287e-48	1.15701e-46
ATL	Tmem207	14.588	4.05171	3.35008e-48	1.39941e-46
ATL	Fli1	14.5584	2.42377	5.16225e-48	2.14035e-46
ATL	Tanc1	14.5109	1.72961	1.0328e-47	4.261e-46
ATL	Ranbp3l	14.5075	2.04474	1.08543e-47	4.46709e-46
ATL	Zmiz1	14.4609	1.75884	2.13877e-47	8.78054e-46
ATL	Acacb	14.4588	2.73033	2.20478e-47	9.02933e-46
ATL	Rora	14.457	1.35418	2.26296e-47	9.24495e-46
ATL	Nbea	14.4278	1.95993	3.45773e-47	1.40915e-45
ATL	Gm13075	14.3389	3.44117	1.25038e-46	5.071e-45
ATL	Oxct1	14.1319	0.789335	2.41424e-45	9.6506e-44
ATL	Enox1	14.0346	3.84376	9.56881e-45	3.77979e-43
ATL	Garem1	13.9335	2.29608	3.9638e-44	1.54746e-42
ATL	Tnrc6b	13.8967	1.28976	6.62844e-44	2.56376e-42
ATL	Chka	13.8436	1.79115	1.39082e-43	5.3301e-42
ATL	Pla1a	13.8318	4.22674	1.63879e-43	6.25174e-42
ATL	Dock1	13.8258	1.66981	1.78023e-43	6.77583e-42
ATL	Arhgef28	13.5557	1.37291	7.33338e-42	2.72297e-40
ATL	Wnk4	13.5055	1.7347	1.45093e-41	5.35177e-40
ATL	Mbnl2	13.4772	1.33591	2.1301e-41	7.82238e-40
ATL	Sim2	13.3863	4.46522	7.27335e-41	2.63623e-39
ATL	Ghr	13.3569	0.56845	1.07998e-40	3.90594e-39
ATL	Fbxl17	13.3557	1.2687	1.0972e-40	3.95965e-39
ATL	Magi3	13.2974	2.05445	2.3967e-40	8.61216e-39
ATL	Slc25a12	13.2297	1.86609	5.91209e-40	2.09735e-38
ATL	Ptprk	13.1808	1.05894	1.13186e-39	3.99838e-38
ATL	Sema5a	13.1176	1.81105	2.61172e-39	9.16792e-38
ATL	Nos1ap	13.082	2.19381	4.17123e-39	1.46115e-37
ATL	Ankrd12	13.0678	1.60257	5.02678e-39	1.75717e-37
ATL	Farp1	13.062	1.5373	5.42786e-39	1.89341e-37
ATL	Kank1	13.0224	1.41629	9.12883e-39	3.17778e-37
ATL	Dennd1a	12.9563	1.08816	2.16335e-38	7.48394e-37
ATL	Vav3	12.8571	2.56452	7.85012e-38	2.71008e-36
ATL	Syne1	12.8398	2.01335	9.81727e-38	3.3822e-36
ATL	Anks1	12.8181	2.16253	1.29809e-37	4.45376e-36
ATL	Chchd3	12.7075	1.06327	5.37168e-37	1.8243e-35
ATL	Ptprj	12.6658	1.36664	9.14544e-37	3.09334e-35
ATL	Patj	12.6638	1.49696	9.38838e-37	3.1691e-35
ATL	Zfpm2	12.626	3.41232	1.5181e-36	5.09355e-35
ATL	Ash1l	12.6165	1.37609	1.71168e-36	5.73154e-35
ATL	Sytl2	12.6048	3.25478	1.98662e-36	6.6389e-35
ATL	Ncoa1	12.5996	1.71776	2.12337e-36	7.08171e-35
ATL	Larp1b	12.5959	1.30795	2.22336e-36	7.40042e-35
ATL	St3gal4	12.5157	2.44472	6.12863e-36	2.02779e-34
ATL	Vps13b	12.4124	1.43693	2.23963e-35	7.26639e-34
ATL	Rbfox1	12.3154	2.89892	7.48832e-35	2.4062e-33
ATL	Kcnt1	12.2106	4.83954	2.72859e-34	8.68421e-33
ATL	Mycbp2	12.2092	1.45833	2.77639e-34	8.81954e-33
ATL	Thsd4	12.202	3.38644	3.03399e-34	9.61952e-33
ATL	Nfat5	12.1832	1.33948	3.82017e-34	1.20664e-32
ATL	Kctd1	12.14	2.34449	6.48511e-34	2.03684e-32
ATL	Vti1a	12.0886	1.23942	1.21313e-33	3.80305e-32
ATL	Dmtn	12.0403	1.67745	2.18094e-33	6.77348e-32
ATL	Pnn	12.04	1.62565	2.18826e-33	6.7836e-32
ATL	Ston2	11.9928	2.30298	3.87624e-33	1.19278e-31
ATL	Setbp1	11.9699	1.27453	5.10618e-33	1.56549e-31
ATL	Ablim1	11.9359	1.22539	7.68873e-33	2.34436e-31
ATL	Cytip	11.8935	2.58298	1.2787e-32	3.87763e-31
ATL	Kansl1	11.8787	0.968661	1.52755e-32	4.60719e-31
ATL	Wwc2	11.7617	1.11932	6.1497e-32	1.8448e-30
ATL	Fbxl7	11.6706	2.58312	1.80166e-31	5.36612e-30
ATL	Limch1	11.6607	1.42034	2.02332e-31	6.01559e-30
ATL	Sestd1	11.5852	1.59364	4.90063e-31	1.44417e-29
ATL	Rere	11.5201	0.81325	1.04429e-30	3.04522e-29
ATL	Ccser1	11.5032	1.51856	1.27047e-30	3.69187e-29
ATL	Pitpnc1	11.4506	0.849901	2.33544e-30	6.73969e-29
ATL	Erc2	11.4357	1.35766	2.77145e-30	7.98416e-29
ATL	Thrb	11.4265	1.01262	3.08341e-30	8.85234e-29
ATL	Cachd1	11.4259	1.87025	3.1031e-30	8.88983e-29
ATL	Fgfr2	11.3991	1.74141	4.22392e-30	1.19826e-28
ATL	Cacna1d	11.391	2.79298	4.63561e-30	1.30839e-28
ATL	Immp2l	11.3565	1.42694	6.8879e-30	1.94081e-28
ATL	Lamb1	11.3511	1.9405	7.32364e-30	2.05665e-28
ATL	Dnah7b	11.3228	2.39732	1.01141e-29	2.83551e-28
ATL	Phf21a	11.3065	1.43674	1.21885e-29	3.41134e-28
ATL	Fgf9	11.2828	2.38545	1.59532e-29	4.45756e-28
ATL	Myo6	11.2823	0.942465	1.60502e-29	4.47717e-28
ATL	Nipbl	11.2569	1.16758	2.14125e-29	5.94321e-28
ATL	Nhsl2	11.2494	2.11152	2.33062e-29	6.45811e-28
ATL	Deptor	11.2284	1.54722	2.95823e-29	8.15661e-28
ATL	Osbpl6	11.2126	1.01179	3.53588e-29	9.73329e-28
ATL	Sgpp2	11.1578	2.45723	6.5598e-29	1.79391e-27
ATL	Arhgef18	11.115	2.09228	1.06027e-28	2.88534e-27
ATL	Aff1	10.9941	1.11	4.08126e-28	1.10168e-26
ATL	Specc1	10.9919	2.13686	4.18089e-28	1.12675e-26
ATL	Stard8	10.9517	1.65494	6.52074e-28	1.74888e-26
ATL	Klf12	10.9366	1.39573	7.70323e-28	2.05941e-26
ATL	Itpr1	10.9336	0.775903	7.96645e-28	2.12638e-26
ATL	Tmcc1	10.9171	1.45075	9.54854e-28	2.53249e-26
ATL	Shroom4	10.9118	1.00453	1.01276e-27	2.67332e-26
ATL	Cobl	10.8471	2.00845	2.0588e-27	5.38968e-26
ATL	Rbm25	10.8386	1.08821	2.25926e-27	5.88006e-26
ATL	Rb1cc1	10.8312	1.44593	2.45023e-27	6.36718e-26
ATL	Fa2h	10.7918	4.01454	3.76316e-27	9.76377e-26
ATL	Ninl	10.7784	2.40111	4.35383e-27	1.12613e-25
ATL	Exoc6b	10.7639	1.56563	5.09654e-27	1.31214e-25
ATL	Scin	10.7602	2.89461	5.30334e-27	1.36329e-25
ATL	Scaper	10.7556	1.64204	5.57482e-27	1.43087e-25
ATL	Znrf3	10.7539	1.34007	5.68031e-27	1.45571e-25
ATL	Rmdn1	10.7371	1.57499	6.81685e-27	1.7443e-25
ATL	Foxo3	10.6911	1.27046	1.12027e-26	2.85344e-25
ATL	Peli2	10.6454	1.52784	1.83166e-26	4.65832e-25
ATL	Rab3ip	10.6283	1.18065	2.20021e-26	5.58713e-25
ATL	Usp34	10.6216	1.0499	2.36384e-26	5.99354e-25
ATL	Ahcyl2	10.6069	1.08867	2.76807e-26	6.97611e-25
ATL	Myo10	10.6056	1.32339	2.80619e-26	7.06154e-25
ATL	Mir99ahg	10.5396	0.999327	5.67242e-26	1.41675e-24
ATL	Upp2	10.5369	1.90469	5.84022e-26	1.45648e-24
ATL	Cdh1	10.5252	1.47824	6.6131e-26	1.64188e-24
ATL	Eps8l2	10.4219	1.5621	1.97047e-25	4.83473e-24
ATL	Fry	10.4064	1.82002	2.31786e-25	5.66545e-24
ATL	Lpp	10.3401	1.04281	4.63963e-25	1.12516e-23
ATL	Cacnb2	10.3239	2.48434	5.4932e-25	1.3283e-23
ATL	Zfp618	10.3019	1.73298	6.90698e-25	1.66535e-23
ATL	Luc7l3	10.2104	1.19635	1.78129e-24	4.23982e-23
ATL	Aak1	10.1984	1.5066	2.01492e-24	4.78908e-23
ATL	Sltm	10.1327	1.4225	3.95454e-24	9.30653e-23
ATL	Rbms3	10.1289	1.865	4.11313e-24	9.65136e-23
ATL	Ppargc1b	10.1256	1.66214	4.25163e-24	9.93573e-23
ATL	Ptprm	10.1198	1.44585	4.5136e-24	1.05332e-22
ATL	Srgap3	10.058	2.58811	8.46653e-24	1.95397e-22
ATL	Gigyf2	10.0541	1.19143	8.80918e-24	2.03024e-22
ATL	Arhgef38	10.0467	2.37968	9.50198e-24	2.1869e-22
ATL	Ptprg	10.0226	0.818151	1.21247e-23	2.78286e-22
ATL	Chd9	10.0129	0.628157	1.33759e-23	3.06161e-22
ATL	Gcnt2	9.99664	1.28251	1.57648e-23	3.59855e-22
ATL	Hnf1b	9.988	1.45789	1.72014e-23	3.92112e-22
ATL	Gls	9.95905	1.36223	2.30248e-23	5.21303e-22
ATL	Cntn5	9.9283	3.84008	3.13562e-23	7.05157e-22
ATL	Rabgap1l	9.90652	1.23037	3.89981e-23	8.72315e-22
ATL	Ppm1h	9.90442	0.969522	3.9826e-23	8.89643e-22
ATL	Sh3rf1	9.87424	0.981207	5.38379e-23	1.19784e-21
ATL	Acsl1	9.8423	1.53172	7.39983e-23	1.63984e-21
ATL	Slk	9.83209	1.95051	8.19023e-23	1.81019e-21
ATL	Senp6	9.81253	1.161	9.94442e-23	2.1921e-21
ATL	Ehbp1	9.78453	1.58371	1.31207e-22	2.88846e-21
ATL	Plau	9.78003	2.43054	1.37178e-22	3.01196e-21
ATL	Smg1	9.76244	1.35073	1.63175e-22	3.57807e-21
ATL	Nrxn3	9.76218	3.6844	1.63606e-22	3.58283e-21
ATL	Map7	9.75347	1.45819	1.78275e-22	3.89895e-21
ATL	Mbd5	9.7381	1.10153	2.07404e-22	4.53008e-21
ATL	Ralgapa1	9.73228	1.26223	2.19614e-22	4.78426e-21
ATL	Ddo	9.71448	2.0942	2.61594e-22	5.68398e-21
ATL	Atp6v0a4	9.67222	0.899611	3.95679e-22	8.55292e-21
ATL	Sik3	9.66625	0.71774	4.19475e-22	9.04389e-21
ATL	Casp7	9.66316	2.63576	4.32309e-22	9.30856e-21
ATL	Pax2	9.63133	1.47412	5.89593e-22	1.2614e-20
ATL	Fads6	9.53773	2.8562	1.45986e-21	3.08379e-20
ATL	Syt17	9.46095	2.93839	3.0517e-21	6.39785e-20
ATL	Vps13d	9.46025	1.41736	3.07222e-21	6.43279e-20
ATL	Nav2	9.44331	1.56833	3.61186e-21	7.53441e-20
ATL	Gpc5	9.41441	2.08991	4.75731e-21	9.89912e-20
ATL	Tgfbr3	9.37698	2.00825	6.78917e-21	1.4057e-19
ATL	Eml5	9.35632	1.33181	8.25613e-21	1.70101e-19
ATL	Supt3	9.305	1.72257	1.33989e-20	2.74703e-19
ATL	Rbpms	9.30479	0.9603	1.34263e-20	2.74927e-19
ATL	Kif16b	9.30238	1.38022	1.37329e-20	2.80517e-19
ATL	Afdn	9.25953	1.25378	2.05339e-20	4.15482e-19
ATL	Tnrc6c	9.19878	1.40118	3.62036e-20	7.27948e-19
ATL	Dock7	9.18305	1.84806	4.19066e-20	8.3959e-19
ATL	Apbb2	9.14248	0.979742	6.10383e-20	1.22142e-18
ATL	Eml6	9.1348	2.07957	6.55289e-20	1.30972e-18
ATL	Mtcl1	9.11687	2.41914	7.73241e-20	1.54178e-18
ATL	Slc8a1	9.09148	0.601099	9.76961e-20	1.94103e-18
ATL	Slc16a5	9.08189	2.25849	1.06703e-19	2.11494e-18
ATL	2003-03-01	9.08085	2.18846	1.07733e-19	2.13283e-18
ATL	1110051M20Rik	9.07594	1.82499	1.12699e-19	2.22586e-18
ATL	Maml3	9.06833	1.81761	1.20851e-19	2.38126e-18
ATL	Nhs	9.06074	0.789763	1.2957e-19	2.54705e-18
ATL	Ssbp2	9.05011	1.78076	1.4282e-19	2.80421e-18
ATL	Map3k3	9.03784	1.989	1.598e-19	3.12293e-18
ATL	Slc22a4	8.97419	2.18211	2.85447e-19	5.53952e-18
ATL	Tarm1	8.96237	3.13264	3.17783e-19	6.14565e-18
ATL	Chd6	8.91368	1.29616	4.93638e-19	9.4807e-18
ATL	Prkce	8.82889	1.35714	1.05724e-18	2.00061e-17
ATL	Rap1gap	8.82873	1.91242	1.05874e-18	2.00119e-17
ATL	Kansl1l	8.81377	0.996305	1.21002e-18	2.28454e-17
ATL	Baz2b	8.81279	0.967693	1.22064e-18	2.302e-17
ATL	Rtl4	8.81248	2.83866	1.22405e-18	2.30582e-17
ATL	Epb41l1	8.79912	1.71905	1.3789e-18	2.59459e-17
ATL	Shmt1	8.767	2.02364	1.83492e-18	3.43718e-17
ATL	Exoc4	8.76599	0.814752	1.85141e-18	3.46418e-17
ATL	Stau2	8.7644	1.30816	1.87778e-18	3.5096e-17
ATL	Prrc2c	8.75068	1.17797	2.12068e-18	3.95915e-17
ATL	Bcl2	8.72874	1.63733	2.5752e-18	4.79165e-17
ATL	Slc1a5	8.70366	2.17206	3.21356e-18	5.95952e-17
ATL	Jmjd1c	8.70178	0.973809	3.26709e-18	6.05209e-17
ATL	Abhd6	8.67676	2.30043	4.07197e-18	7.50149e-17
ATL	Akap9	8.59897	1.27609	8.04351e-18	1.46564e-16
ATL	Pik3r1	8.58401	1.41788	9.16198e-18	1.66412e-16
ATL	St3gal6	8.584	1.74104	9.16264e-18	1.66412e-16
ATL	9530026P05Rik	8.57118	1.53239	1.02434e-17	1.85838e-16
ATL	Tmem245	8.57005	1.26732	1.03439e-17	1.87459e-16
ATL	Lrrk2	8.56542	1.05729	1.07683e-17	1.94727e-16
ATL	Lrrfip1	8.54281	1.76669	1.30992e-17	2.35603e-16
ATL	Ppp3ca	8.52425	0.882502	1.53805e-17	2.76039e-16
ATL	Rev3l	8.51389	1.42144	1.68199e-17	3.00582e-16
ATL	Arfgef2	8.51062	1.78657	1.72998e-17	3.08827e-16
ATL	Map4k3	8.50988	1.3897	1.74118e-17	3.10496e-16
ATL	Strbp	8.50621	0.782505	1.79707e-17	3.19778e-16
ATL	Ogdh	8.49989	0.864853	1.89774e-17	3.36976e-16
ATL	Gm47708	8.47312	1.85	2.38897e-17	4.22852e-16
ATL	Carmil1	8.46712	1.19518	2.51537e-17	4.44754e-16
ATL	AC149090.1	8.43608	0.915027	3.28168e-17	5.78166e-16
ATL	Zfp608	8.43444	1.63813	3.32797e-17	5.84722e-16
ATL	Armh3	8.41667	1.35236	3.87321e-17	6.79092e-16
ATL	Arid1b	8.37797	0.825199	5.38479e-17	9.39191e-16
ATL	E130308A19Rik	8.37446	1.58229	5.5478e-17	9.66614e-16
ATL	Ntn4	8.36054	1.56664	6.24343e-17	1.0833e-15
ATL	Zmynd8	8.35222	1.24156	6.69906e-17	1.16039e-15
ATL	Tbxas1	8.3115	2.25195	9.45011e-17	1.63122e-15
ATL	Itga6	8.30702	1.57575	9.81313e-17	1.69213e-15
ATL	Rbms1	8.28836	0.861002	1.14819e-16	1.97582e-15
ATL	Pdgfc	8.28671	1.80165	1.16421e-16	2.00132e-15
ATL	Frmd4a	8.28427	2.3452	1.18838e-16	2.04077e-15
ATL	Acss1	8.26656	1.11332	1.37885e-16	2.35816e-15
ATL	Dtna	8.26564	3.08729	1.38952e-16	2.37397e-15
ATL	Dcaf6	8.26025	1.23712	1.45369e-16	2.48108e-15
ATL	Lrrc31	8.25919	3.24276	1.4666e-16	2.50055e-15
ATL	Egfl6	8.25152	3.95852	1.56387e-16	2.66097e-15
ATL	Trim2	8.22699	1.63929	1.91972e-16	3.24992e-15
ATL	Fndc3b	8.21806	1.43944	2.06827e-16	3.49077e-15
ATL	Dusp15	8.18744	3.27983	2.66843e-16	4.4856e-15
ATL	Faf1	8.17408	0.986235	2.9812e-16	4.98129e-15
ATL	Macrod1	8.15275	1.12712	3.55752e-16	5.93833e-15
ATL	Setd5	8.14817	1.17715	3.69486e-16	6.15527e-15
ATL	Kmt2c	8.12136	1.09292	4.61003e-16	7.64176e-15
ATL	Ppp1r9a	8.12034	1.80976	4.64897e-16	7.69868e-15
ATL	Phyhipl	8.10569	0.902364	5.24483e-16	8.67682e-15
ATL	Elp4	8.09866	1.68206	5.5567e-16	9.18367e-15
ATL	Il34	8.09036	2.20266	5.94871e-16	9.81215e-15
ATL	Eva1a	8.07477	1.52377	6.76041e-16	1.11181e-14
ATL	Nsd1	8.06416	0.830054	7.37423e-16	1.20918e-14
ATL	Cdh6	8.05646	3.25301	7.85353e-16	1.28652e-14
ATL	Ubash3b	8.05094	2.59508	8.21621e-16	1.34329e-14
ATL	Eml4	8.02579	1.95338	1.00872e-15	1.64277e-14
ATL	Tanc2	8.01288	0.771918	1.12056e-15	1.81958e-14
ATL	Arfgef1	7.99897	1.16859	1.25465e-15	2.03533e-14
ATL	Kazn	7.98077	1.96732	1.4542e-15	2.35041e-14
ATL	Akap8l	7.97357	1.38419	1.54156e-15	2.4887e-14
ATL	4732465J04Rik	7.965	2.91414	1.65226e-15	2.66483e-14
ATL	Fcho2	7.95734	1.04983	1.75773e-15	2.8322e-14
ATL	Sntb1	7.93237	2.67051	2.15001e-15	3.45428e-14
ATL	Rb1	7.92741	1.55064	2.23772e-15	3.59175e-14
ATL	Fam168a	7.91787	1.60057	2.41622e-15	3.86341e-14
ATL	Ubn2	7.89916	1.04568	2.8079e-15	4.47256e-14
ATL	Erbin	7.89805	1.007	2.83302e-15	4.50828e-14
ATL	Kmt2e	7.8861	0.925709	3.11766e-15	4.9471e-14
ATL	Ano4	7.87431	3.76513	3.42641e-15	5.42672e-14
ATL	Prpf38b	7.8665	1.43473	3.64708e-15	5.76529e-14
ATL	Atrx	7.84615	1.04973	4.28989e-15	6.77503e-14
ATL	Sh3pxd2a	7.83657	2.55649	4.63025e-15	7.30565e-14
ATL	Foxp1	7.82547	1.03685	5.05744e-15	7.94965e-14
ATL	Fgd4	7.80121	1.19994	6.13154e-15	9.59287e-14
ATL	Pi4ka	7.79865	1.13845	6.25719e-15	9.77116e-14
ATL	Pbx3	7.76671	1.65028	8.0553e-15	1.25556e-13
ATL	Zhx3	7.76387	1.20451	8.23784e-15	1.28162e-13
ATL	Camk2d	7.75342	1.38595	8.94518e-15	1.39037e-13
ATL	Ptpn4	7.74662	1.41556	9.43698e-15	1.46409e-13
ATL	Cdc42bpa	7.73357	1.25012	1.04571e-14	1.61934e-13
ATL	Braf	7.72597	1.15378	1.11008e-14	1.71585e-13
ATL	Snx24	7.70936	1.72561	1.26448e-14	1.94909e-13
ATL	Snx29	7.68388	0.528333	1.54342e-14	2.37032e-13
ATL	Phactr2	7.67737	0.949454	1.62387e-14	2.48701e-13
ATL	Clasp2	7.66077	1.57911	1.84826e-14	2.82549e-13
ATL	Snrnp70	7.65763	0.946845	1.89389e-14	2.8926e-13
ATL	Tmem117	7.63864	1.19616	2.19523e-14	3.34673e-13
ATL	Gm14002	7.63392	4.49601	2.27712e-14	3.46525e-13
ATL	Golga4	7.62733	1.12904	2.39671e-14	3.6373e-13
ATL	Fbxo11	7.62609	1.17712	2.4198e-14	3.66901e-13
ATL	Crppa	7.6168	2.18786	2.60037e-14	3.92854e-13
ATL	Asb3	7.60121	1.47637	2.93387e-14	4.42038e-13
ATL	Asxl1	7.59102	1.36297	3.17388e-14	4.77769e-13
ATL	Elfn1	7.57255	4.1233	3.65972e-14	5.49912e-13
ATL	Sbf2	7.56036	1.05541	4.01969e-14	6.02917e-13
ATL	Mrtfa	7.45917	1.51066	8.7071e-14	1.28522e-12
ATL	Lrch1	7.45898	1.19494	8.71932e-14	1.28589e-12
ATL	Pak6	7.45843	3.02498	8.75588e-14	1.29014e-12
ATL	Rabep1	7.43742	1.20685	1.02669e-13	1.51146e-12
ATL	Syn3	7.40634	1.85659	1.29834e-13	1.90801e-12
ATL	Tmprss2	7.39991	1.39893	1.36275e-13	2.0009e-12
ATL	Gpatch8	7.38577	0.936944	1.51575e-13	2.22163e-12
ATL	Irs1	7.38424	2.15728	1.53324e-13	2.24334e-12
ATL	Cspp1	7.3815	1.04733	1.56516e-13	2.28604e-12
ATL	Mical3	7.36989	1.57923	1.70764e-13	2.48979e-12
ATL	Arih1	7.36674	0.839935	1.74847e-13	2.54515e-12
ATL	Pbx1	7.36673	0.453982	1.74866e-13	2.54515e-12
ATL	Vegfa	7.35541	1.1717	1.90344e-13	2.76322e-12
ATL	Dnah11	7.3448	3.29103	2.06068e-13	2.98628e-12
ATL	Osbpl1a	7.33341	1.14982	2.24372e-13	3.24873e-12
ATL	Srsf11	7.32238	0.980029	2.43617e-13	3.50914e-12
ATL	Grhl2	7.31656	2.29792	2.54412e-13	3.65833e-12
ATL	Fam172a	7.31036	1.16004	2.66432e-13	3.82786e-12
ATL	Zfp973	7.30708	2.19567	2.73013e-13	3.91905e-12
ATL	Parp8	7.30157	1.48516	2.84434e-13	4.07251e-12
ATL	Fam13a	7.2967	1.16119	2.94917e-13	4.21537e-12
ATL	Rbbp8	7.29176	1.6144	3.05927e-13	4.369e-12
ATL	Ralyl	7.27538	3.52261	3.45456e-13	4.91672e-12
ATL	Socs5	7.26783	1.79294	3.65305e-13	5.18978e-12
ATL	Ptpn3	7.2673	1.48341	3.66752e-13	5.20208e-12
ATL	Vgll4	7.23841	1.52042	4.53966e-13	6.42824e-12
ATL	Tmem164	7.21561	1.45792	5.36933e-13	7.59662e-12
ATL	Mbtd1	7.1931	1.13011	6.33342e-13	8.9304e-12
ATL	Vcl	7.14816	1.63072	8.79477e-13	1.23178e-11
ATL	Atrnl1	7.12952	0.80958	1.00718e-12	1.40594e-11
ATL	Myo19	7.12755	2.3072	1.02174e-12	1.42506e-11
ATL	Luzp1	7.11312	1.07052	1.13448e-12	1.57967e-11
ATL	Ext1	7.09397	0.436258	1.30318e-12	1.81004e-11
ATL	Col5a2	7.07504	3.04244	1.49405e-12	2.05975e-11
ATL	Ocln	7.07078	2.24385	1.54069e-12	2.1223e-11
ATL	Lpcat3	7.06561	1.67176	1.59912e-12	2.19915e-11
ATL	Dnmt3a	7.06486	1.0719	1.60782e-12	2.2093e-11
ATL	Zc3h7a	7.05916	1.189	1.67517e-12	2.29807e-11
ATL	Ppp2r5a	7.04733	0.868851	1.8238e-12	2.49581e-11
ATL	Skap1	7.0353	2.77399	1.98831e-12	2.71427e-11
ATL	Col4a5	7.03449	1.33484	1.99985e-12	2.7278e-11
ATL	Grik5	7.02831	2.71367	2.09047e-12	2.84675e-11
ATL	Lrmda	7.02226	0.58111	2.18314e-12	2.9657e-11
ATL	Tmem135	7.01466	1.11979	2.30503e-12	3.1262e-11
ATL	Ttc3	7.01235	1.15743	2.34349e-12	3.17578e-11
ATL	Kcnn2	7.00941	3.40323	2.39332e-12	3.24067e-11
ATL	Colgalt2	7.00557	2.77988	2.45978e-12	3.32797e-11
ATL	Sptan1	6.98617	0.994914	2.82493e-12	3.80967e-11
ATL	Arhgef11	6.97957	1.57935	2.96085e-12	3.98975e-11
ATL	Slc43a2	6.97313	1.19453	3.09963e-12	4.17002e-11
ATL	Tra2a	6.95095	1.26113	3.62834e-12	4.86956e-11
ATL	Ints6l	6.94866	2.1108	3.68779e-12	4.94537e-11
ATL	Wbp1l	6.93745	1.39744	3.99245e-12	5.34534e-11
ATL	Acin1	6.93174	1.24084	4.15707e-12	5.55684e-11
ATL	Crebbp	6.93064	0.942032	4.18927e-12	5.59541e-11
ATL	Tcf7l1	6.92196	1.62667	4.45427e-12	5.93985e-11
ATL	Hoxb4	6.92043	1.79148	4.50284e-12	5.99984e-11
ATL	Map3k20	6.91827	2.38717	4.57206e-12	6.08721e-11
ATL	Hipk2	6.90916	0.890541	4.87524e-12	6.47539e-11
ATL	Cpeb2	6.908	1.79428	4.91549e-12	6.52366e-11
ATL	Tbc1d4	6.89675	1.71559	5.32067e-12	7.0502e-11
ATL	Ambra1	6.89618	0.8429	5.3421e-12	7.073e-11
ATL	Ccdc88a	6.88045	1.95184	5.96622e-12	7.88683e-11
ATL	Enah	6.87542	1.4168	6.1808e-12	8.15758e-11
ATL	Cpq	6.86926	0.989394	6.45367e-12	8.511e-11
ATL	Atxn1	6.85232	0.431619	7.2662e-12	9.5524e-11
ATL	Ppip5k1	6.84145	2.27538	7.83984e-12	1.02581e-10
ATL	Osbpl9	6.83297	0.649378	8.31728e-12	1.08658e-10
ATL	Pan3	6.8297	0.654061	8.50918e-12	1.10991e-10
ATL	Smad6	6.81529	1.90431	9.40727e-12	1.22514e-10
ATL	Plekhg3	6.81095	1.60133	9.69561e-12	1.26171e-10
ATL	Ube3c	6.8068	1.20992	9.97959e-12	1.29665e-10
ATL	Tmcc3	6.8051	1.1023	1.00978e-11	1.30997e-10
ATL	Ube2e2	6.78888	1.34773	1.13007e-11	1.46375e-10
ATL	Dlgap1	6.77902	3.39108	1.20991e-11	1.56595e-10
ATL	Sfi1	6.77763	1.19764	1.22164e-11	1.5799e-10
ATL	Dot1l	6.77177	1.62854	1.2722e-11	1.6424e-10
ATL	Map3k1	6.76966	1.01076	1.29089e-11	1.66302e-10
ATL	Usp24	6.76892	1.18678	1.29744e-11	1.67018e-10
ATL	Nedd4	6.74917	0.659061	1.48692e-11	1.90821e-10
ATL	Mboat2	6.74699	1.99399	1.50942e-11	1.9356e-10
ATL	Ncoa7	6.73305	0.816009	1.66138e-11	2.12558e-10
ATL	Ubr5	6.72703	0.895605	1.73167e-11	2.20873e-10
ATL	Elovl7	6.69903	1.41654	2.09804e-11	2.66993e-10
ATL	Pptc7	6.69528	2.30387	2.15252e-11	2.7351e-10
ATL	Gys1	6.68785	1.98297	2.26468e-11	2.87542e-10
ATL	Etnk1	6.68347	1.30282	2.33347e-11	2.95827e-10
ATL	Sipa1l3	6.65769	1.54841	2.78165e-11	3.51047e-10
ATL	Dip2c	6.65603	0.865871	2.8133e-11	3.54773e-10
ATL	Zfp710	6.65305	1.44748	2.87075e-11	3.61745e-10
ATL	Zbtb16	6.65252	1.38714	2.88122e-11	3.62791e-10
ATL	Gm53	6.64551	2.39209	3.02176e-11	3.802e-10
ATL	Rbm39	6.62588	0.453847	3.45182e-11	4.32357e-10
ATL	B4galt6	6.59982	1.91542	4.11657e-11	5.14848e-10
ATL	Lcor	6.59939	1.0801	4.12842e-11	5.15944e-10
ATL	Arhgef12	6.57715	0.618727	4.79542e-11	5.97514e-10
ATL	Nktr	6.57488	1.27117	4.86923e-11	6.05807e-10
ATL	Atxn7	6.57156	1.00138	4.97905e-11	6.1901e-10
ATL	Map2	6.5673	2.83434	5.12355e-11	6.36028e-10
ATL	2210408F21Rik	6.55761	0.97563	5.46758e-11	6.77729e-10
ATL	Gmds	6.55326	1.49097	5.62926e-11	6.97252e-10
ATL	Pde7a	6.52185	1.3816	6.94437e-11	8.53816e-10
ATL	Prom1	6.51013	1.6215	7.50873e-11	9.19819e-10
ATL	Ppp1r12a	6.50825	1.01336	7.60302e-11	9.30687e-10
ATL	9930021J03Rik	6.49692	1.29717	8.19838e-11	1.00137e-09
ATL	Gadd45g	6.48341	1.29606	8.96723e-11	1.09288e-09
ATL	Lrrc8d	6.47844	1.09043	9.26762e-11	1.12784e-09
ATL	Arhgap29	6.47796	1.03438	9.2969e-11	1.13058e-09
ATL	Usp25	6.47746	1.50249	9.32795e-11	1.13271e-09
ATL	Kif13a	6.4394	1.97672	1.19943e-10	1.44807e-09
ATL	Golgb1	6.43885	1.42847	1.20381e-10	1.45231e-09
ATL	Fam193a	6.41241	0.870452	1.43238e-10	1.7169e-09
ATL	Cdkal1	6.40326	0.790446	1.52094e-10	1.81794e-09
ATL	Lncpint	6.38312	0.622826	1.73519e-10	2.06358e-09
ATL	Stat3	6.3707	1.3854	1.88171e-10	2.23305e-09
ATL	Vps13c	6.36829	1.99291	1.91151e-10	2.26681e-09
ATL	Lcorl	6.35586	1.52971	2.0727e-10	2.45448e-09
ATL	Brd3	6.33681	1.63008	2.3457e-10	2.76796e-09
ATL	Cmip	6.33123	0.614191	2.43215e-10	2.86593e-09
ATL	Rasgef1b	6.32612	2.92686	2.514e-10	2.9582e-09
ATL	Itga1	6.32586	1.19416	2.51821e-10	2.96107e-09
ATL	C2cd5	6.32403	1.84259	2.54827e-10	2.99431e-09
ATL	Macrod2	6.31564	0.725019	2.69047e-10	3.15695e-09
ATL	Clcnka	6.31418	2.23711	2.71597e-10	3.18464e-09
ATL	Myo9a	6.30328	1.10834	2.9141e-10	3.41217e-09
ATL	Psd3	6.30249	1.1059	2.92905e-10	3.42727e-09
ATL	Pcca	6.28891	1.05583	3.19702e-10	3.73038e-09
ATL	Sorbs1	6.28321	1.05432	3.31647e-10	3.86436e-09
ATL	Zfp521	6.27189	2.67876	3.56684e-10	4.1503e-09
ATL	Rnf169	6.24952	1.23039	4.11707e-10	4.77392e-09
ATL	Mfsd4a	6.23023	1.6622	4.65752e-10	5.38564e-09
ATL	Dtnb	6.21272	1.09075	5.20761e-10	6.00925e-09
ATL	Ptk2	6.21201	0.992645	5.2311e-10	6.03219e-09
ATL	Myo18a	6.20961	1.05503	5.31149e-10	6.12067e-09
ATL	Fbxl20	6.20924	1.46256	5.32422e-10	6.1311e-09
ATL	Sfrp1	6.20865	1.11259	5.34413e-10	6.1498e-09
ATL	Brwd1	6.18535	1.02685	6.19631e-10	7.12064e-09
ATL	U2surp	6.17078	0.885828	6.79546e-10	7.76113e-09
ATL	Chd4	6.15501	0.975668	7.50746e-10	8.55093e-09
ATL	Itpr2	6.15228	0.832005	7.63757e-10	8.6932e-09
ATL	Klhl14	6.1437	3.51517	8.06201e-10	9.17006e-09
ATL	Nsmce2	6.14335	0.950821	8.07976e-10	9.18399e-09
ATL	Hmg20a	6.12098	1.15496	9.30013e-10	1.05568e-08
ATL	Zc3h12b	6.09928	2.30395	1.06544e-09	1.20613e-08
ATL	Plekhm2	6.0971	1.44255	1.08013e-09	1.22193e-08
ATL	Ankhd1	6.08874	0.573798	1.138e-09	1.28479e-08
ATL	Bod1l	6.05582	1.47241	1.39708e-09	1.57197e-08
ATL	Ralgapa2	6.03801	0.984242	1.56023e-09	1.75083e-08
ATL	Trio	6.03592	0.714569	1.5806e-09	1.7725e-08
ATL	Msantd2	6.03293	2.03524	1.6101e-09	1.80437e-08
ATL	Apc	6.02401	1.20608	1.70151e-09	1.90298e-08
ATL	Gpatch2l	6.00173	2.71578	1.95232e-09	2.17911e-08
ATL	5031425E22Rik	6.00107	1.12158	1.96027e-09	2.18653e-08
ATL	Pias2	5.99794	1.00624	1.9984e-09	2.22608e-08
ATL	Mkln1	5.9961	0.817107	2.02115e-09	2.24993e-08
ATL	Atp6v0a1	5.98846	1.79008	2.11835e-09	2.35343e-08
ATL	Myo1e	5.97496	1.28888	2.30145e-09	2.55345e-08
ATL	Rnf128	5.97338	1.09447	2.32384e-09	2.5757e-08
ATL	Ppp1r13b	5.97333	2.07679	2.32459e-09	2.5757e-08
ATL	Agap1	5.97261	0.798333	2.33486e-09	2.58537e-08
ATL	Pkd2	5.96479	0.961528	2.44951e-09	2.71052e-08
ATL	Babam2	5.95862	0.956814	2.54381e-09	2.81301e-08
ATL	Rbfox2	5.94938	1.22866	2.69157e-09	2.97246e-08
ATL	Tut4	5.93869	1.26893	2.87302e-09	3.16449e-08
ATL	Nrp1	5.93619	0.665533	2.91718e-09	3.2089e-08
ATL	Ryr2	5.93318	2.78182	2.97132e-09	3.2663e-08
ATL	Susd6	5.9196	0.934436	3.22732e-09	3.5384e-08
ATL	Nrbp2	5.9155	2.51997	3.30878e-09	3.62534e-08
ATL	Diaph1	5.91271	1.30973	3.36528e-09	3.68241e-08
ATL	Uhrf1bp1l	5.91176	1.05685	3.38468e-09	3.69879e-08
ATL	Rps6ka3	5.8955	1.34306	3.73559e-09	4.06632e-08
ATL	Trp53bp2	5.88651	1.17388	3.94436e-09	4.2852e-08
ATL	Ascc3	5.87953	1.15431	4.11436e-09	4.46699e-08
ATL	Wdr72	5.87711	0.981833	4.17485e-09	4.52677e-08
ATL	Cdk13	5.87653	0.705602	4.1896e-09	4.53982e-08
ATL	Fermt2	5.87042	1.07232	4.34699e-09	4.70427e-08
ATL	1110019D14Rik	5.86681	1.30787	4.44269e-09	4.80161e-08
ATL	Kmt2a	5.85941	1.36424	4.64509e-09	5.01387e-08
ATL	Cep350	5.84611	1.34498	5.03198e-09	5.41399e-08
ATL	Sh2d4a	5.82465	1.9505	5.72318e-09	6.15371e-08
ATL	Rgl3	5.82326	1.67177	5.771e-09	6.20113e-08
ATL	Eps15l1	5.81904	1.11547	5.91865e-09	6.35571e-08
ATL	Tsc1	5.81313	1.65882	6.13139e-09	6.57992e-08
ATL	Mgat5	5.81161	1.12754	6.18754e-09	6.63592e-08
ATL	Nr6a1	5.80847	0.954184	6.30447e-09	6.75699e-08
ATL	Casz1	5.79519	1.82589	6.82451e-09	7.30498e-08
ATL	Dmxl1	5.78991	0.700776	7.04248e-09	7.53347e-08
ATL	Rbm47	5.78648	0.390305	7.18786e-09	7.67425e-08
ATL	Smarcd3	5.78389	3.13348	7.29941e-09	7.78837e-08
ATL	Myof	5.78239	2.05338	7.36482e-09	7.84314e-08
ATL	Psme4	5.76944	0.74434	7.95345e-09	8.43773e-08
ATL	Nedd9	5.75554	1.27867	8.63652e-09	9.13339e-08
ATL	Amy1	5.75404	2.43895	8.71337e-09	9.20884e-08
ATL	Hdac8	5.7507	1.86121	8.88747e-09	9.3869e-08
ATL	Zfp609	5.73947	0.780852	9.4973e-09	1.00057e-07
ATL	Sostdc1	5.73258	1.10318	9.89119e-09	1.04075e-07
ATL	Flvcr1	5.73181	1.85287	9.93657e-09	1.04487e-07
ATL	Sgms1	5.73012	0.72308	1.00362e-08	1.05468e-07
ATL	2610037D02Rik	5.72996	1.31009	1.00456e-08	1.05501e-07
ATL	Zfp292	5.7151	0.994201	1.09641e-08	1.15003e-07
ATL	Dennd4c	5.69608	1.47755	1.22591e-08	1.28344e-07
ATL	Abhd18	5.6843	1.6074	1.31351e-08	1.37171e-07
ATL	Gal3st1	5.67912	1.85261	1.35388e-08	1.41299e-07
ATL	Ttc17	5.67809	1.53228	1.3621e-08	1.42068e-07
ATL	Clcnkb	5.6646	0.939396	1.47369e-08	1.5342e-07
ATL	Blnk	5.66324	2.06141	1.48539e-08	1.54542e-07
ATL	Asap2	5.66266	1.62569	1.49045e-08	1.54972e-07
ATL	Smyd3	5.66245	0.810863	1.49224e-08	1.55061e-07
ATL	Rarb	5.66125	1.86485	1.50274e-08	1.56055e-07
ATL	Nr2c2	5.66051	1.21876	1.50923e-08	1.56632e-07
ATL	Wnk3	5.65527	3.06096	1.556e-08	1.61285e-07
ATL	Bcas3	5.65013	0.610069	1.60331e-08	1.6588e-07
ATL	Ppard	5.64051	2.11176	1.69543e-08	1.7487e-07
ATL	Epb41l4a	5.63574	1.74786	1.74305e-08	1.7956e-07
ATL	Arhgap39	5.62365	1.77472	1.86968e-08	1.92486e-07
ATL	Trak2	5.62175	1.26786	1.89037e-08	1.94258e-07
ATL	Pcsk7	5.62112	1.78854	1.89718e-08	1.94837e-07
ATL	AW554918	5.61869	1.45843	1.92405e-08	1.97354e-07
ATL	Creb3l2	5.61016	1.02255	2.02144e-08	2.07089e-07
ATL	Shroom2	5.60977	1.68392	2.02602e-08	2.07431e-07
ATL	Lpgat1	5.59779	1.09259	2.17096e-08	2.21999e-07
ATL	Pawr	5.59448	0.85213	2.21285e-08	2.26006e-07
ATL	Ggnbp2	5.582	0.914073	2.3777e-08	2.42545e-07
ATL	Rnf216	5.58169	1.18667	2.38192e-08	2.42828e-07
ATL	Cdk8	5.5772	1.07711	2.44414e-08	2.48868e-07
ATL	Eri3	5.57604	0.966001	2.46062e-08	2.50393e-07
ATL	Rassf6	5.57391	2.06563	2.49087e-08	2.53162e-07
ATL	Catspere2	5.56941	2.68868	2.55597e-08	2.59464e-07
ATL	Tbc1d5	5.56725	0.68134	2.58798e-08	2.62235e-07
ATL	Dlgap4	5.56299	1.30028	2.65194e-08	2.68391e-07
ATL	Cadm2	5.54729	2.73438	2.90139e-08	2.92396e-07
ATL	Ep400	5.54519	1.24051	2.93632e-08	2.9556e-07
ATL	Bicral	5.53667	1.35488	3.08277e-08	3.09741e-07
ATL	Prickle1	5.53642	1.78491	3.08714e-08	3.09994e-07
ATL	Tcf12	5.53184	0.666277	3.16895e-08	3.18017e-07
ATL	Dennd1b	5.52962	1.32863	3.20923e-08	3.21674e-07
ATL	2210408I21Rik	5.52831	1.33253	3.23326e-08	3.23694e-07
ATL	Nipsnap2	5.50322	1.08086	3.7291e-08	3.71553e-07
ATL	Adam22	5.49942	2.09866	3.81035e-08	3.79197e-07
ATL	Dnah12	5.49693	3.83204	3.86459e-08	3.84366e-07
ATL	Lpin2	5.49533	0.981983	3.89977e-08	3.87634e-07
ATL	Bcl7a	5.49413	1.07227	3.92641e-08	3.90049e-07
ATL	Abcc1	5.48599	1.89564	4.11161e-08	4.07962e-07
ATL	Kyat1	5.48501	1.15363	4.13448e-08	4.09989e-07
ATL	Aig1	5.48372	1.08046	4.16463e-08	4.12489e-07
ATL	Wdfy3	5.47997	0.678788	4.25394e-08	4.20586e-07
ATL	Zdhhc1	5.47562	1.83174	4.35982e-08	4.30037e-07
ATL	Pdzrn4	5.45267	3.57973	4.96191e-08	4.87985e-07
ATL	Rbm6	5.44921	0.687689	5.0594e-08	4.96988e-07
ATL	Slc9a2	5.43831	1.76769	5.37874e-08	5.27425e-07
ATL	Thoc2	5.43596	0.905639	5.45014e-08	5.34114e-07
ATL	Atp8b1	5.42197	1.92419	5.8947e-08	5.75318e-07
ATL	Prelid2	5.41945	2.81784	5.97829e-08	5.82796e-07
ATL	Scmh1	5.41638	1.13918	6.08184e-08	5.91855e-07
ATL	Kdm5a	5.40998	0.998867	6.3033e-08	6.12693e-07
ATL	Cadps2	5.4087	1.08219	6.34842e-08	6.1672e-07
ATL	Large1	5.40715	0.933462	6.40358e-08	6.21356e-07
ATL	Ctnna1	5.40378	0.574346	6.52496e-08	6.31666e-07
ATL	Dlat	5.40272	1.12777	6.56392e-08	6.35069e-07
ATL	Mta3	5.39007	1.52461	7.04318e-08	6.79955e-07
ATL	Nr1h4	5.39004	0.803524	7.04412e-08	6.79955e-07
ATL	Ppm1l	5.38596	1.40043	7.20581e-08	6.9476e-07
ATL	Ehmt1	5.37995	0.900649	7.45052e-08	7.16287e-07
ATL	Zc3h13	5.36133	1.44628	8.26119e-08	7.91947e-07
ATL	Rnpc3	5.35813	1.79374	8.40889e-08	8.05643e-07
ATL	Trip11	5.35712	1.01601	8.45592e-08	8.09684e-07
ATL	Phf12	5.33652	1.22204	9.47487e-08	9.03051e-07
ATL	Cuedc1	5.33643	1.46747	9.47964e-08	9.03051e-07
ATL	Nlk	5.3345	0.770633	9.58085e-08	9.12173e-07
ATL	Grb14	5.33036	1.67211	9.80159e-08	9.31597e-07
ATL	Ncoa6	5.32899	1.4832	9.87631e-08	9.38165e-07
ATL	Vps13a	5.32306	0.694435	1.02035e-07	9.67593e-07
ATL	Ctnnal1	5.29409	1.74746	1.19611e-07	1.12914e-06
ATL	Rcor1	5.29134	1.24117	1.21423e-07	1.14495e-06
ATL	Prox1	5.28801	3.24806	1.23653e-07	1.16533e-06
ATL	Zswim6	5.26031	0.636686	1.4381e-07	1.34995e-06
ATL	Kdm4c	5.25861	1.12222	1.45147e-07	1.36174e-06
ATL	Akap10	5.25814	1.21893	1.45516e-07	1.36444e-06
ATL	Cog5	5.25398	1.03067	1.48849e-07	1.39413e-06
ATL	Dnajc1	5.24692	0.796895	1.54661e-07	1.44775e-06
ATL	Ubr1	5.23976	1.40556	1.60788e-07	1.50257e-06
ATL	Enox2	5.23036	1.16838	1.69177e-07	1.5748e-06
ATL	Dnm2	5.22296	0.937916	1.76087e-07	1.63731e-06
ATL	Pced1b	5.21971	2.03644	1.79202e-07	1.66535e-06
ATL	Ankrd10	5.214	1.51482	1.84809e-07	1.71554e-06
ATL	Fto	5.21323	1.00664	1.8558e-07	1.72174e-06
ATL	Cldn19	5.20689	2.62964	1.92037e-07	1.77868e-06
ATL	Ppig	5.18139	0.969276	2.20236e-07	2.03649e-06
ATL	Gm37240	5.17744	2.14128	2.24946e-07	2.0743e-06
ATL	Spen	5.17438	1.30681	2.2867e-07	2.10747e-06
ATL	Trps1	5.16218	0.228881	2.44084e-07	2.24458e-06
ATL	Cldn10	5.15679	0.73643	2.51226e-07	2.30645e-06
ATL	Desi2	5.14929	0.951404	2.61474e-07	2.3979e-06
ATL	Zc3h6	5.14719	1.41007	2.64418e-07	2.42357e-06
ATL	Arid4b	5.1444	0.736978	2.68376e-07	2.4585e-06
ATL	Ptbp2	5.14136	1.38211	2.72757e-07	2.49726e-06
ATL	Firre	5.13974	1.13377	2.75117e-07	2.51749e-06
ATL	Dnm1l	5.13142	1.53316	2.87562e-07	2.62848e-06
ATL	Pla2g4a	5.1276	2.70495	2.93466e-07	2.68099e-06
ATL	Itsn2	5.12508	1.28556	2.97416e-07	2.71559e-06
ATL	Kdm5c	5.12334	1.12834	3.00173e-07	2.73776e-06
ATL	Mapk15	5.11494	2.48237	3.13832e-07	2.85923e-06
ATL	Srpk2	5.10782	0.981119	3.25901e-07	2.96433e-06
ATL	Shb	5.09763	1.25797	3.43937e-07	3.1182e-06
ATL	Ptpn9	5.09432	1.28905	3.49994e-07	3.17139e-06
ATL	Wipf1	5.09137	1.98403	3.55484e-07	3.21939e-06
ATL	Veph1	5.09033	0.838701	3.57447e-07	3.23542e-06
ATL	Met	5.0857	0.804319	3.66276e-07	3.30817e-06
ATL	Wls	5.08224	0.689727	3.73017e-07	3.36723e-06
ATL	Mme	5.05849	1.64427	4.22586e-07	3.80647e-06
ATL	Bicd1	5.05339	1.18893	4.34038e-07	3.90541e-06
ATL	Ahdc1	5.05328	1.42714	4.34295e-07	3.90562e-06
ATL	Fnbp1l	5.03881	1.05874	4.68446e-07	4.20369e-06
ATL	Mipol1	5.03821	1.38106	4.699e-07	4.21221e-06
ATL	Cblb	5.03574	1.40156	4.76011e-07	4.26242e-06
ATL	Ubr2	5.03495	1.12843	4.77973e-07	4.2754e-06
ATL	Srek1	5.03169	0.846344	4.86188e-07	4.34655e-06
ATL	Atp9b	5.02773	1.02655	4.96321e-07	4.43004e-06
ATL	Pcm1	5.02248	0.886327	5.10088e-07	4.54563e-06
ATL	Map3k2	5.02191	1.26781	5.11603e-07	4.5567e-06
ATL	Dlg1	5.01867	0.605861	5.20294e-07	4.62425e-06
ATL	Flnb	5.01379	0.981272	5.33683e-07	4.73821e-06
ATL	Prkcq	5.01139	2.67013	5.40371e-07	4.79249e-06
ATL	Etv6	5.00327	0.641798	5.63671e-07	4.99119e-06
ATL	Ctif	5.00057	1.73063	5.7162e-07	5.0589e-06
ATL	Pfkp	4.99789	1.81654	5.79605e-07	5.12685e-06
ATL	Lrrc1	4.99655	1.74201	5.83645e-07	5.15985e-06
ATL	Ccnd3	4.99563	1.01834	5.86445e-07	5.18187e-06
ATL	Pafah1b1	4.99315	0.654844	5.94028e-07	5.23779e-06
ATL	Phkb	4.9731	0.951038	6.58899e-07	5.79145e-06
ATL	Gm35610	4.96522	2.11278	6.86247e-07	6.01916e-06
ATL	Slmap	4.95636	0.879849	7.18243e-07	6.2932e-06
ATL	St3gal3	4.95207	1.23469	7.3429e-07	6.42369e-06
ATL	Acer3	4.9393	1.39892	7.84043e-07	6.83746e-06
ATL	Lncppara	4.93424	1.31134	8.0462e-07	7.00229e-06
ATL	Zcchc7	4.93322	0.564114	8.08842e-07	7.03537e-06
ATL	Bbs9	4.92999	1.47335	8.22329e-07	7.14896e-06
ATL	Rffl	4.92541	0.894941	8.41855e-07	7.3149e-06
ATL	Vwa8	4.91793	0.587416	8.74642e-07	7.59584e-06
ATL	Scarf1	4.91326	1.96159	8.95758e-07	7.76932e-06
ATL	Gab2	4.91049	0.903984	9.08487e-07	7.8734e-06
ATL	Luc7l2	4.90425	0.54882	9.37864e-07	8.11536e-06
ATL	Susd4	4.90219	3.19064	9.47762e-07	8.18829e-06
ATL	Iqsec1	4.89675	0.97183	9.7434e-07	8.40922e-06
ATL	Smad3	4.89131	1.39069	1.00167e-06	8.63615e-06
ATL	Abhd17b	4.88471	1.46198	1.03579e-06	8.92118e-06
ATL	Gnaq	4.88199	0.671956	1.05022e-06	9.04079e-06
ATL	Efemp1	4.86882	2.19089	1.12268e-06	9.63966e-06
ATL	St7	4.8678	1.42072	1.12849e-06	9.68249e-06
ATL	R3hdm2	4.8636	0.790995	1.15268e-06	9.87695e-06
ATL	Dnmbp	4.85102	1.84209	1.22827e-06	1.04871e-05
ATL	Mllt3	4.84834	1.11007	1.245e-06	1.06245e-05
ATL	Etl4	4.83573	0.669922	1.3266e-06	1.13093e-05
ATL	AI838599	4.83418	1.86872	1.33695e-06	1.13917e-05
ATL	Nfkb1	4.83361	1.57166	1.34079e-06	1.14186e-05
ATL	Dag1	4.83321	0.991622	1.3435e-06	1.14358e-05
ATL	Rnf214	4.8293	1.28681	1.37012e-06	1.16506e-05
ATL	St5	4.82489	1.4041	1.40083e-06	1.18935e-05
ATL	Pde8a	4.82458	0.805571	1.40297e-06	1.19056e-05
ATL	Kat6b	4.82095	0.985062	1.42876e-06	1.21183e-05
ATL	Col4a3bp	4.80393	1.02547	1.55583e-06	1.3176e-05
ATL	Ccdc148	4.79996	1.38841	1.58699e-06	1.34195e-05
ATL	Slf1	4.79513	1.77928	1.62566e-06	1.37257e-05
ATL	Trim24	4.7848	1.067	1.71158e-06	1.44293e-05
ATL	Phlpp1	4.78429	1.01651	1.7159e-06	1.44584e-05
ATL	Pibf1	4.77934	1.40431	1.75873e-06	1.48043e-05
ATL	Il15ra	4.77922	1.68936	1.75977e-06	1.48056e-05
ATL	Fnbp4	4.77444	1.11377	1.80211e-06	1.51542e-05
ATL	Ptprf	4.77314	1.09272	1.81373e-06	1.52443e-05
ATL	Pdpr	4.7712	1.28777	1.83135e-06	1.53755e-05
ATL	Rfx3	4.7707	1.27005	1.83585e-06	1.53992e-05
ATL	Ubxn7	4.76861	1.33563	1.85505e-06	1.55524e-05
ATL	Tspan9	4.76216	0.93667	1.91531e-06	1.60335e-05
ATL	Pcyt2	4.76093	0.807069	1.92699e-06	1.61233e-05
ATL	Phka1	4.75801	1.87139	1.95512e-06	1.63504e-05
ATL	Slc45a4	4.75335	1.29593	2.00072e-06	1.6715e-05
ATL	Gng12	4.74922	0.554693	2.04206e-06	1.70406e-05
ATL	Pygl	4.7484	2.59471	2.0503e-06	1.70951e-05
ATL	Ppara	4.74808	0.928768	2.05359e-06	1.7114e-05
ATL	Plekha5	4.74781	1.0951	2.05632e-06	1.71281e-05
ATL	Fkbp5	4.74469	0.817141	2.08827e-06	1.73856e-05
ATL	Samd12	4.73885	1.43458	2.14934e-06	1.78673e-05
ATL	Rptor	4.73675	1.07102	2.17175e-06	1.80447e-05
ATL	Map2k5	4.72921	1.0267	2.2539e-06	1.87179e-05
ATL	Numb	4.72893	0.621887	2.25704e-06	1.87347e-05
ATL	Pdss2	4.72628	0.924274	2.28674e-06	1.89624e-05
ATL	Ankrd28	4.71731	1.21359	2.38983e-06	1.97799e-05
ATL	Fmnl2	4.71481	0.833463	2.41934e-06	2.00024e-05
ATL	Abi2	4.71454	1.29965	2.42257e-06	2.00191e-05
ATL	Ppfibp1	4.70946	1.19634	2.48378e-06	2.04945e-05
ATL	2810403D21Rik	4.69705	1.4441	2.63946e-06	2.17469e-05
ATL	Hoxc5	4.68248	2.08822	2.83422e-06	2.33056e-05
ATL	Kif1b	4.67102	0.83964	2.99714e-06	2.45848e-05
ATL	Smg6	4.66841	0.481155	3.03533e-06	2.48858e-05
ATL	Slc16a10	4.65996	0.896046	3.16277e-06	2.58925e-05
ATL	Tdrd3	4.65854	1.04556	3.18465e-06	2.60589e-05
ATL	Sclt1	4.65829	1.5912	3.18843e-06	2.60771e-05
ATL	Xrn1	4.64732	1.2751	3.36283e-06	2.74631e-05
ATL	BC034090	4.64343	1.42919	3.42668e-06	2.79709e-05
ATL	Mark2	4.62521	0.721677	3.74226e-06	3.04132e-05
ATL	Tead1	4.6235	0.675369	3.77326e-06	3.06204e-05
ATL	Cnnm1	4.61519	1.99044	3.92727e-06	3.18084e-05
ATL	Gm3448	4.60949	1.87912	4.03663e-06	3.26625e-05
ATL	Robo2	4.60917	2.15978	4.04279e-06	3.26965e-05
ATL	Lin52	4.59909	0.952855	4.24342e-06	3.41538e-05
ATL	6330410L21Rik	4.59325	1.52921	4.36394e-06	3.50731e-05
ATL	Rbbp6	4.59178	1.12092	4.39489e-06	3.53049e-05
ATL	Stat5b	4.58032	1.21829	4.6427e-06	3.72419e-05
ATL	Nemf	4.57795	0.987515	4.69557e-06	3.7648e-05
ATL	Fars2	4.55327	0.836019	5.28187e-06	4.21666e-05
ATL	4931414P19Rik	4.54026	2.0444	5.61863e-06	4.47268e-05
ATL	Rc3h1	4.53845	0.999631	5.66705e-06	4.50908e-05
ATL	Sh3gl2	4.52602	1.49132	6.01044e-06	4.77094e-05
ATL	2610507B11Rik	4.52304	0.841308	6.09578e-06	4.83639e-05
ATL	Spire1	4.52002	1.12248	6.18351e-06	4.90367e-05
ATL	Ptpn18	4.51584	1.37069	6.3066e-06	4.99181e-05
ATL	Cys1	4.51227	1.2386	6.41362e-06	5.0717e-05
ATL	Arid5b	4.50875	0.661469	6.52117e-06	5.14945e-05
ATL	Peak1	4.50846	1.20411	6.53003e-06	5.15401e-05
ATL	Trpm7	4.50525	0.369431	6.62937e-06	5.22747e-05
ATL	Hectd4	4.50502	1.23375	6.63655e-06	5.23066e-05
ATL	Zadh2	4.50023	1.75449	6.78807e-06	5.34253e-05
ATL	Rps6kb1	4.49768	0.958491	6.87e-06	5.39938e-05
ATL	Smarcc2	4.49501	1.20015	6.95657e-06	5.45971e-05
ATL	Pappa	4.49406	2.08489	6.98797e-06	5.48178e-05
ATL	Kdm6a	4.48676	1.10843	7.23131e-06	5.6647e-05
ATL	Trabd2b	4.48333	0.364878	7.3488e-06	5.75134e-05
ATL	Npepps	4.48012	0.864374	7.46013e-06	5.83028e-05
ATL	Top3b	4.47535	1.43761	7.62874e-06	5.95926e-05
ATL	Sh3yl1	4.47238	1.11396	7.73532e-06	6.03969e-05
ATL	Epcam	4.47039	0.877605	7.80752e-06	6.09322e-05
ATL	Dync2h1	4.46512	0.975917	8.00252e-06	6.23667e-05
ATL	Zfp236	4.45057	1.57565	8.56437e-06	6.6621e-05
ATL	Rif1	4.45013	1.2782	8.58178e-06	6.67255e-05
ATL	Ccdc58	4.44876	1.09296	8.63667e-06	6.70898e-05
ATL	Srgap2	4.44345	0.948904	8.85275e-06	6.86725e-05
ATL	Sbno1	4.44244	0.834987	8.89453e-06	6.89646e-05
ATL	Lgr4	4.43672	0.521298	9.1339e-06	7.07221e-05
ATL	Ildr1	4.43649	1.97733	9.14372e-06	7.07654e-05
ATL	Tom1l1	4.42948	1.57813	9.44585e-06	7.30022e-05
ATL	Mthfd1	4.42854	0.968029	9.48731e-06	7.32887e-05
ATL	Rock1	4.41792	0.768191	9.96545e-06	7.68048e-05
ATL	Orc3	4.39498	1.29746	1.10782e-05	8.5145e-05
ATL	Thada	4.39121	1.24632	1.12724e-05	8.65183e-05
ATL	Ranbp2	4.38869	1.07045	1.14037e-05	8.73259e-05
ATL	Trerf1	4.38522	1.21505	1.15869e-05	8.86474e-05
ATL	Capn2	4.38493	1.49232	1.16024e-05	8.87051e-05
ATL	Sec63	4.38265	0.985989	1.17246e-05	8.95367e-05
ATL	Cox11	4.37644	1.30703	1.20634e-05	9.19137e-05
ATL	Kcnq1	4.37632	1.08982	1.207e-05	9.19225e-05
ATL	Mllt10	4.3592	0.339856	1.30541e-05	9.91462e-05
ATL	Shd	4.35877	3.20593	1.30797e-05	9.92953e-05
ATL	Sort1	4.35787	1.67365	1.31335e-05	9.9613e-05
ATL	Chd2	4.35662	0.534577	1.32089e-05	0.000100094
ATL	Naaladl2	4.35613	0.734296	1.32383e-05	0.000100272
ATL	Senp2	4.35552	1.28088	1.32753e-05	0.000100426
ATL	Btrc	4.35307	1.25284	1.34245e-05	0.000101498
ATL	Sgk2	4.34955	0.775349	1.36418e-05	0.000103001
ATL	Gtf2ird1	4.34125	1.58897	1.41673e-05	0.000106776
ATL	Sh3bp4	4.33751	2.12728	1.44106e-05	0.000108511
ATL	Sfswap	4.33239	1.11775	1.47501e-05	0.000110868
ATL	Wdr20	4.33164	1.25426	1.48003e-05	0.000111196
ATL	Zfp398	4.31533	1.52202	1.59368e-05	0.000119465
ATL	Eif4g3	4.30433	0.549058	1.67489e-05	0.000125216
ATL	Fam107b	4.29359	0.996965	1.75803e-05	0.000131255
ATL	Dyrk1a	4.29203	1.09442	1.77046e-05	0.000132124
ATL	Parp4	4.28675	1.52624	1.81306e-05	0.000135062
ATL	Camkmt	4.28663	1.05271	1.81401e-05	0.000135073
ATL	Cpt1a	4.2801	0.710247	1.8681e-05	0.000139038
ATL	Arnt2	4.27893	1.56311	1.87798e-05	0.000139712
ATL	Agbl3	4.27721	1.96648	1.89246e-05	0.000140726
ATL	Slc9a1	4.27283	1.55325	1.9301e-05	0.000143397
ATL	Ddx46	4.27176	1.02106	1.93935e-05	0.000143956
ATL	Cttnbp2	4.2697	1.26181	1.95734e-05	0.000145163
ATL	Ddx17	4.26929	0.695403	1.96094e-05	0.000145301
ATL	Pwwp2a	4.26741	1.02443	1.97759e-05	0.000146469
ATL	Srr	4.26644	0.85385	1.98613e-05	0.000146972
ATL	Gabpb2	4.26148	1.18712	2.03077e-05	0.000150076
ATL	Ncor1	4.2603	0.507055	2.04152e-05	0.00015067
ATL	Tbc1d32	4.25683	1.2897	2.07344e-05	0.000152824
ATL	CT010467.1	4.25649	0.173177	2.07658e-05	0.000152987
ATL	Atad2b	4.255	0.848346	2.09046e-05	0.000153943
ATL	Tfeb	4.25114	1.54137	2.12688e-05	0.000156486
ATL	Zmynd11	4.24947	1.08406	2.1428e-05	0.000157519
ATL	Fam81a	4.24694	1.2975	2.1671e-05	0.000159095
ATL	Slc15a2	4.24336	1.10238	2.20195e-05	0.000161583
ATL	Depdc5	4.23612	1.43768	2.27419e-05	0.000166738
ATL	Usp47	4.23471	1.13885	2.28851e-05	0.000167713
ATL	Wars2	4.23069	1.40003	2.32978e-05	0.000170664
ATL	Upf3b	4.22301	1.29082	2.41062e-05	0.000176353
ATL	Afg1l	4.21614	1.1712	2.48516e-05	0.000181488
ATL	Wdr33	4.21474	0.788964	2.5007e-05	0.000182543
ATL	Capza1	4.20022	1.51485	2.66656e-05	0.000193972
ATL	Osbp	4.19918	1.69441	2.67887e-05	0.000194784
ATL	Arhgap21	4.1941	1.18022	2.73958e-05	0.000198852
ATL	Tlk2	4.19343	0.748739	2.74766e-05	0.000199351
ATL	St14	4.18833	1.60142	2.81016e-05	0.000203709
ATL	Dsg2	4.18769	2.42339	2.81813e-05	0.000204198
ATL	Pde4b	4.1845	1.11398	2.858e-05	0.000206908
ATL	Wsb1	4.17601	1.1443	2.96672e-05	0.000214438
ATL	Ccar1	4.17593	0.709864	2.96778e-05	0.000214438
ATL	Irx2	4.17587	3.39009	2.96843e-05	0.000214438
ATL	Aftph	4.1717	0.892662	3.0233e-05	0.000218025
ATL	Sgms2	4.15953	0.537725	3.18898e-05	0.000229478
ATL	Strn3	4.15434	0.468411	3.26228e-05	0.000234449
ATL	Rassf8	4.14905	1.34525	3.33861e-05	0.000239729
ATL	Zmym4	4.14346	0.810478	3.42109e-05	0.000245229
ATL	Zc2hc1a	4.13668	1.4365	3.52361e-05	0.000252135
ATL	Mapt	4.1366	0.636637	3.52497e-05	0.000252135
ATL	Cfap69	4.13572	1.29078	3.53837e-05	0.000252877
ATL	Pacs1	4.13484	1.32945	3.55196e-05	0.000253631
ATL	Sema4b	4.13137	1.33451	3.60608e-05	0.000257385
ATL	Farp2	4.13057	1.76356	3.61863e-05	0.000258061
ATL	Dstyk	4.1303	1.4195	3.62285e-05	0.000258252
ATL	Trappc9	4.12731	0.725838	3.67033e-05	0.000261525
ATL	Ttc7	4.11901	1.42544	3.80507e-05	0.000270664
ATL	Paxbp1	4.10967	1.26961	3.96232e-05	0.000281251
ATL	Ankrd17	4.09613	0.706478	4.20107e-05	0.000297565
ATL	Dmd	4.09233	1.41296	4.27064e-05	0.000302237
ATL	Stx8	4.0904	0.78491	4.30627e-05	0.000304243
ATL	Lonp2	4.08015	0.930233	4.50059e-05	0.000317301
ATL	Plcxd3	4.0771	3.54881	4.56011e-05	0.000321361
ATL	Bptf	4.07484	0.948319	4.60462e-05	0.000324362
ATL	Cradd	4.07399	0.787608	4.6214e-05	0.000325133
ATL	Celf2	4.05427	1.08577	5.02912e-05	0.000352494
ATL	Usp53	4.05426	1.3304	5.0293e-05	0.000352494
ATL	App	4.05047	0.298418	5.11152e-05	0.000357956
ATL	Mob3b	4.04886	0.733367	5.14668e-05	0.000360268
ATL	Kcmf1	4.03637	0.783559	5.42851e-05	0.000379043
ATL	Clmn	4.03456	0.853573	5.47038e-05	0.000381807
ATL	Fras1	4.03119	0.86396	5.54942e-05	0.000386678
ATL	Akap11	4.0237	1.19864	5.72911e-05	0.0003987
ATL	Elf1	4.01853	0.819457	5.85622e-05	0.000407376
ATL	2610005L07Rik	4.01379	1.08795	5.97518e-05	0.000414959
ATL	Mturn	4.00926	1.32361	6.09096e-05	0.000422474
ATL	Man2a1	4.00802	0.786701	6.12312e-05	0.000424388
ATL	Gm37494	4.00745	1.37863	6.13785e-05	0.000425196
ATL	Enpp1	4.00252	1.46199	6.26709e-05	0.000433895
ATL	Eif2ak3	4.00165	1.75456	6.29035e-05	0.000435141
ATL	Chd7	4.00129	1.28073	6.29987e-05	0.000435517
ATL	Safb	4.00098	0.989166	6.30816e-05	0.00043591
ATL	Glis2	3.99814	1.20453	6.38415e-05	0.000440979
ATL	Golga5	3.99783	1.3899	6.39251e-05	0.000441374
ATL	Pds5b	3.98813	1.07196	6.6597e-05	0.000459063
ATL	Cfap54	3.98476	2.89376	6.7549e-05	0.00046505
ATL	Ncoa2	3.97941	0.747423	6.90857e-05	0.000474847
ATL	Usp45	3.97876	1.45422	6.92768e-05	0.000475928
ATL	Adcy6	3.97868	1.52635	6.93e-05	0.000475928
ATL	Ccdc50	3.97356	0.757431	7.08073e-05	0.000485681
ATL	Zfr	3.97287	0.493282	7.10112e-05	0.00048688
ATL	Polr2a	3.96911	1.11429	7.21408e-05	0.000494219
ATL	Stk3	3.96496	1.00332	7.34086e-05	0.000502492
ATL	Opa1	3.95821	1.04412	7.5514e-05	0.000516059
ATL	Sos2	3.95724	1.07951	7.5821e-05	0.000517733
ATL	Mark3	3.95502	0.732719	7.65282e-05	0.000522135
ATL	Micu2	3.95051	1.08465	7.7985e-05	0.000531424
ATL	Gbe1	3.94703	0.906374	7.91279e-05	0.000538553
ATL	Clk4	3.94321	1.05266	8.0398e-05	0.000546975
ATL	Btaf1	3.9397	0.851144	8.15852e-05	0.000554375
ATL	Nipal2	3.93625	1.86737	8.27661e-05	0.00056217
ATL	Ercc6l2	3.91831	1.65892	8.91702e-05	0.000603869
ATL	Mid1	3.91807	1.53971	8.92593e-05	0.000604064
ATL	Iqsec2	3.91179	1.1525	9.16134e-05	0.000617993
ATL	Tbc1d14	3.90881	0.908131	9.27523e-05	0.000624667
ATL	Hs6st1	3.90501	1.74487	9.42219e-05	0.000633798
ATL	Nhlrc2	3.90104	1.31764	9.57819e-05	0.000644032
ATL	Ppp6r3	3.8968	0.494871	9.74728e-05	0.000654348
ATL	Usp3	3.89567	0.904637	9.79284e-05	0.000656763
ATL	Clec16a	3.88945	1.41409	0.00010047	0.000672306
ATL	Fam135a	3.88822	1.14822	0.000100981	0.000675187
ATL	Wfdc15b	3.88779	0.475511	0.000101163	0.000676131
ATL	Tmem241	3.88688	1.82065	0.00010154	0.000678214
ATL	Lrch3	3.88685	0.947179	0.000101555	0.000678214
ATL	Lifr	3.88432	0.771616	0.000102617	0.000685026
ATL	Slco3a1	3.88019	0.665592	0.000104376	0.00069649
ATL	Setd2	3.86716	0.931109	0.000110109	0.000733872
ATL	Fermt1	3.86383	1.34054	0.000111623	0.000743664
ATL	Ino80	3.86247	0.938483	0.000112246	0.000747517
ATL	Mpp7	3.8595	0.903843	0.000113618	0.000755748
ATL	Peli1	3.85661	1.15869	0.000114971	0.000764445
ATL	Senp7	3.85542	1.05773	0.000115531	0.00076756
ATL	Rasgrp1	3.85375	3.18804	0.000116324	0.000771903
ATL	Trip4	3.85368	1.18001	0.000116354	0.000771903
ATL	Xrcc4	3.85345	1.29793	0.000116464	0.000772222
ATL	Gprasp1	3.85211	1.42182	0.000117103	0.000775845
ATL	Pou2f1	3.8472	1.35803	0.000119474	0.000789982
ATL	Pdxdc1	3.8436	1.07611	0.000121242	0.000801356
ATL	Rgs7	3.83913	3.47726	0.000123469	0.000814791
ATL	Terf2	3.83797	1.6578	0.000124055	0.00081833
ATL	Spata17	3.83435	2.15877	0.000125895	0.000829815
ATL	Prpf40b	3.83097	1.69465	0.000127637	0.000840631
ATL	2410003L11Rik	3.82883	3.79776	0.000128756	0.000847001
ATL	Rlf	3.82374	0.878284	0.000131444	0.000862988
ATL	Osbpl3	3.82335	0.496606	0.000131653	0.000864017
ATL	Grk3	3.82234	2.4603	0.00013219	0.000866862
ATL	Mef2d	3.8216	1.68687	0.000132591	0.00086914
ATL	Cwc27	3.8215	1.38117	0.000132642	0.00086914
ATL	Ankrd24	3.81744	1.56191	0.000134845	0.000882195
ATL	Ift122	3.81631	1.34721	0.000135463	0.000885891
ATL	6720427I07Rik	3.81572	1.58788	0.000135784	0.000887645
ATL	Gbf1	3.81444	0.601049	0.000136489	0.000891905
ATL	Dock5	3.80497	1.17778	0.000141824	0.000924955
ATL	Arrdc1	3.7948	1.68045	0.000147765	0.0009607
ATL	Arhgap12	3.79007	0.803018	0.000150605	0.000978407
ATL	Fbxw4	3.78996	1.51605	0.000150669	0.000978442
ATL	Adcy1	3.77661	2.85651	0.000158978	0.00103039
ATL	Rufy2	3.77566	1.74912	0.000159581	0.00103391
ATL	Med13l	3.77551	0.719141	0.00015968	0.00103415
ATL	Eif2ak4	3.7752	1.41564	0.000159881	0.00103504
ATL	Kcnma1	3.77223	1.53205	0.000161795	0.00104669
ATL	Cd59a	3.77006	1.02738	0.000163206	0.00105534
ATL	Miga2	3.76496	1.87505	0.000166578	0.00107632
ATL	Mapkap1	3.76456	0.827056	0.000166844	0.00107762
ATL	Nup214	3.76034	1.54568	0.000169685	0.00109512
ATL	Zfp950	3.75623	1.13927	0.000172489	0.00111193
ATL	Sik2	3.75192	0.849919	0.000175482	0.00112991
ATL	Hs3st3a1	3.75106	3.4532	0.000176092	0.0011334
ATL	Arhgap35	3.74756	0.824402	0.000178563	0.00114843
ATL	Cnot10	3.74162	1.09449	0.000182837	0.00117546
ATL	Bdp1	3.73835	0.919023	0.000185229	0.00118946
ATL	Herc1	3.73585	0.871202	0.000187079	0.00120042
ATL	Nfe2l2	3.73354	0.842173	0.000188806	0.00121057
ATL	Zfyve9	3.73268	1.08979	0.000189455	0.0012138
ATL	Khdc4	3.72527	0.888481	0.00019511	0.00124669
ATL	Eya3	3.7245	1.33538	0.0001957	0.0012495
ATL	Lancl3	3.72139	2.86175	0.000198133	0.00126359
ATL	Rnf38	3.71828	1.11908	0.000200581	0.00127823
ATL	Zfp407	3.71557	0.708507	0.000202749	0.00129056
ATL	Ccdc57	3.71398	1.34916	0.000204029	0.00129822
ATL	Zzef1	3.71299	0.958848	0.000204827	0.0013028
ATL	Ccdc171	3.71104	1.40321	0.000206407	0.00131235
ATL	Tmco4	3.71029	1.66204	0.00020702	0.00131575
ATL	Acvr2a	3.70275	1.12012	0.000213271	0.00135188
ATL	Ivd	3.70143	0.68686	0.000214386	0.00135843
ATL	Kiz	3.69854	1.233	0.000216842	0.0013725
ATL	Akr1c19	3.69644	1.45219	0.000218648	0.00138334
ATL	Ldlrad4	3.69206	0.532261	0.000222449	0.00140526
ATL	Golga1	3.68974	1.25152	0.000224484	0.00141758
ATL	Eprn	3.68273	3.01358	0.000230748	0.00145525
ATL	Fryl	3.68268	0.759706	0.000230799	0.00145525
ATL	Cep126	3.67527	2.03315	0.000237594	0.00149584
ATL	Aopep	3.66648	0.567908	0.00024591	0.00154644
ATL	Tasor	3.66633	0.788144	0.000246053	0.00154677
ATL	Zfp182	3.66561	1.36804	0.000246749	0.00154997
ATL	Rin2	3.66344	0.828317	0.000248854	0.00156198
ATL	Tiam1	3.65392	1.53578	0.000258266	0.00161624
ATL	Lzts3	3.65368	1.84316	0.00025851	0.00161716
ATL	Hivep2	3.65011	0.77214	0.000262126	0.00163917
ATL	Ophn1	3.64853	1.31207	0.000263746	0.00164868
ATL	Spata13	3.64395	0.870961	0.000268488	0.00167707
ATL	Gapvd1	3.6435	0.776404	0.000268957	0.00167938
ATL	Ecpas	3.64079	0.79154	0.000271805	0.00169462
ATL	Rhpn2	3.63982	1.39089	0.000272828	0.00170037
ATL	Rsrc1	3.6392	0.783343	0.000273482	0.0017038
ATL	Pacsin2	3.63791	0.769166	0.000274863	0.00171177
ATL	Samd9l	3.63733	0.764003	0.000275482	0.00171499
ATL	Gmeb1	3.63656	1.36827	0.000276304	0.00171882
ATL	Stag1	3.63438	0.488416	0.000278652	0.00173279
ATL	Cnot4	3.63264	0.576928	0.00028054	0.00174323
ATL	Myo5c	3.62852	2.79162	0.000285056	0.00176931
ATL	Fam193b	3.62572	0.944855	0.00028816	0.00178593
ATL	AA986860	3.62212	2.12366	0.0002922	0.00181029
ATL	Tpr	3.61784	0.789678	0.00029707	0.0018391
ATL	Epc1	3.61742	0.770484	0.000297555	0.00184143
ATL	Ddhd1	3.61414	1.29665	0.000301341	0.00186347
ATL	Fnip2	3.60015	0.395057	0.000318032	0.00196378
ATL	Zfp346	3.59897	1.67478	0.000319484	0.00197202
ATL	Psip1	3.59169	1.24884	0.000328534	0.00202639
ATL	Zdhhc20	3.59135	0.988675	0.000328973	0.00202834
ATL	Wdr60	3.58923	1.64686	0.000331661	0.00204341
ATL	Tfdp2	3.58491	0.721869	0.000337201	0.00207601
ATL	Ppp1r12b	3.57579	1.14685	0.000349167	0.00214731
ATL	Slc6a17	3.57411	3.09477	0.000351415	0.00215954
ATL	Bicra	3.57085	1.32271	0.00035583	0.00218323
ATL	Odf2	3.56548	1.38388	0.000363191	0.00222454
ATL	Cyth1	3.56488	1.16382	0.000364028	0.00222885
ATL	Rab6b	3.5644	2.23509	0.000364685	0.00223124
ATL	Pnpla7	3.56419	1.24456	0.000364978	0.00223222
ATL	Phf20l1	3.56281	0.769555	0.000366911	0.0022424
ATL	Spidr	3.54831	1.71944	0.000387714	0.00236176
ATL	Arhgef2	3.54291	1.13831	0.000395736	0.002408
ATL	Rfwd3	3.5418	1.31283	0.000397402	0.00241637
ATL	Scnn1a	3.54089	0.852919	0.000398776	0.00242384
ATL	Nr3c1	3.53751	0.787458	0.000403922	0.00245423
ATL	Kat6a	3.53341	1.05381	0.000410239	0.0024908
ATL	Myef2	3.53088	1.77543	0.000414173	0.00251377
ATL	Smchd1	3.529	0.874969	0.000417129	0.0025308
ATL	Ttc14	3.52624	0.834377	0.000421502	0.00255547
ATL	Arid2	3.51785	0.769481	0.000435051	0.00263094
ATL	Tmem65	3.5152	1.28528	0.00043943	0.00265549
ATL	Phf14	3.51137	0.72541	0.00044581	0.0026921
ATL	Rprd2	3.50876	1.10982	0.000450202	0.00271666
ATL	Ccl25	3.50255	1.4923	0.000460832	0.00277279
ATL	Fer	3.4974	1.19895	0.000469814	0.00282277
ATL	Xpo1	3.49516	0.977984	0.000473775	0.00284554
ATL	Sec24b	3.49158	1.21929	0.000480181	0.00288092
ATL	Map2k4	3.48844	1.14161	0.000485851	0.0029118
ATL	Arfgef3	3.48803	2.5055	0.000486589	0.00291517
ATL	Ino80dos	3.48336	1.27838	0.00049516	0.00296546
ATL	Ubac1	3.48213	1.35564	0.000497448	0.00297703
ATL	Dcun1d1	3.47895	0.920388	0.000503374	0.00301047
ATL	Sf3b1	3.47894	0.644865	0.000503397	0.00301047
ATL	Fktn	3.46759	1.70261	0.000525154	0.00313498
ATL	Fbrsl1	3.46651	1.14065	0.000527258	0.00314529
ATL	Kyat3	3.46388	1.38842	0.000532434	0.00317277
ATL	Mapkapk3	3.46021	1.79152	0.000539764	0.00321072
ATL	Clasp1	3.45913	0.799102	0.000541932	0.00322247
ATL	Cdh3	3.44376	2.33616	0.00057368	0.00339916
ATL	Dcaf10	3.43226	1.41975	0.000598569	0.0035316
ATL	Cep68	3.43016	1.23088	0.000603217	0.00355449
ATL	Stk24	3.43013	1.21568	0.000603299	0.00355449
ATL	Taf3	3.42738	0.910344	0.000609434	0.0035881
ATL	Spred2	3.42463	0.624965	0.000615645	0.00362339
ATL	Morc3	3.41825	1.32685	0.00063026	0.00369898
ATL	Ahi1	3.41639	1.62241	0.000634563	0.00372293
ATL	Mon2	3.41611	1.03091	0.000635227	0.00372552
ATL	Rilpl1	3.41187	1.7737	0.000645186	0.0037826
ATL	Usp33	3.41174	0.941862	0.000645498	0.0037831
ATL	Bmpr1a	3.41124	0.889236	0.000646685	0.00378873
ATL	Trp53bp1	3.40875	1.34311	0.000652615	0.00382079
ATL	Zfc3h1	3.40834	0.70239	0.000653595	0.00382519
ATL	Lekr1	3.40472	1.64648	0.000662314	0.00387215
ATL	Rab27a	3.40346	1.42653	0.000665375	0.00388868
ATL	Mettl24	3.40286	2.05486	0.000666836	0.00389586
ATL	Flvcr2	3.39956	1.90217	0.000674943	0.00394185
ATL	Gm21992	3.39902	1.19728	0.00067628	0.00394828
ATL	Ehf	3.391	1.73844	0.000696385	0.00405856
ATL	6030443J06Rik	3.38946	1.62764	0.000700308	0.00408
ATL	Arhgef17	3.37545	1.85967	0.000736962	0.00428012
ATL	Frs2	3.37148	1.10702	0.000747667	0.00433867
ATL	Lima1	3.37092	0.690247	0.000749166	0.00434344
ATL	Cdk12	3.36569	0.608014	0.000763532	0.00441907
ATL	Bbof1	3.36438	2.0551	0.000767148	0.00443692
ATL	Ap3b1	3.36366	0.670324	0.000769173	0.0044471
ATL	Mms19	3.36223	1.35167	0.000773155	0.00446703
ATL	Gm20696	3.3558	1.88473	0.000791346	0.00456581
ATL	Lmbr1	3.34899	1.34706	0.000811077	0.0046732
ATL	Pla2g7	3.34694	2.73033	0.000817091	0.00469975
ATL	Mecp2	3.34273	0.812057	0.000829591	0.00476837
ATL	Dcaf5	3.34205	1.1922	0.000831632	0.00477681
ATL	Erc1	3.34056	0.642312	0.000836105	0.00480085
ATL	Spint1	3.32802	1.28444	0.000874669	0.00500337
ATL	Ppp4r3b	3.32767	0.919507	0.000875745	0.00500781
ATL	Retreg1	3.32435	0.600937	0.000886257	0.00506446
ATL	Ppp2r5c	3.32394	0.792738	0.000887541	0.00507006
ATL	Got1	3.32218	0.970886	0.000893168	0.00509698
ATL	Stat5a	3.32157	2.1927	0.000895117	0.00510461
ATL	Hoxc4	3.31811	2.59953	0.000906293	0.00516306
ATL	Fbxo42	3.31251	1.45565	0.000924629	0.00525676
ATL	Cipc	3.30734	1.28192	0.00094185	0.00534557
ATL	Cyth3	3.30472	1.3218	0.000950701	0.00539398
ATL	Vps54	3.30456	0.778668	0.000951242	0.00539522
ATL	Setx	3.29624	1.08783	0.000979879	0.00554446
ATL	Dis3l2	3.2954	1.04643	0.00098283	0.00555928
ATL	Skap2	3.29274	0.917273	0.000992152	0.00561011
ATL	Nf1	3.28821	0.650214	0.00100827	0.00569353
ATL	Camta1	3.28407	0.913985	0.00102321	0.00577009
ATL	Csnk1g1	3.27813	0.655169	0.00104499	0.00588694
ATL	Bzw2	3.26719	1.37548	0.00108621	0.00610657
ATL	Sdk1	3.2621	1.28141	0.00110589	0.00620702
ATL	Rps6ka6	3.26111	3.02608	0.00110978	0.00622257
ATL	Txlng	3.25871	0.766912	0.00111921	0.00627124
ATL	Phip	3.25495	0.797213	0.00113411	0.00635049
ATL	Copg2	3.25314	0.934286	0.00114139	0.00638666
ATL	Crybg3	3.25305	1.50272	0.00114172	0.00638666
ATL	Cecr2	3.24922	1.22222	0.0011572	0.0064668
ATL	Rapgef2	3.24213	0.470843	0.00118639	0.00660999
ATL	Acot11	3.23923	1.80983	0.00119853	0.0066732
ATL	Nrg1	3.23772	0.895984	0.00120488	0.00670631
ATL	Dip2b	3.23745	0.84328	0.00120601	0.00671038
ATL	Wdpcp	3.23235	1.07657	0.00122775	0.00682222
ATL	Zcchc8	3.22959	1.25674	0.00123968	0.0068817
ATL	Zfand3	3.22825	0.470814	0.00124549	0.00690935
ATL	Swt1	3.22263	0.905858	0.00127021	0.00703711
ATL	Cul4a	3.22139	1.15187	0.00127572	0.00706297
ATL	1600022D10Rik	3.21628	4.14066	0.00129863	0.00718264
ATL	Ago3	3.2161	0.806702	0.00129947	0.00718491
ATL	Oxr1	3.21167	0.40585	0.00131966	0.00728932
ATL	Ttll5	3.20848	1.36615	0.0013344	0.00736746
ATL	Ank2	3.20839	1.60481	0.00133482	0.00736746
ATL	AC154200.1	3.20832	1.82657	0.00133513	0.00736746
ATL	Wdr7	3.20781	0.890357	0.00133749	0.00737317
ATL	Spata5	3.20655	1.34904	0.00134337	0.0074007
ATL	Purg	3.20021	1.8706	0.00137328	0.00755055
ATL	Elovl6	3.19756	1.4918	0.00138594	0.00761765
ATL	Pitpnm3	3.19688	3.0435	0.00138923	0.00763071
ATL	Ddr1	3.19445	1.0995	0.00140097	0.00768508
ATL	Ccdc66	3.19412	1.67885	0.00140256	0.00769132
ATL	Scaf8	3.19091	0.712487	0.00141823	0.00777469
ATL	Mapk9	3.18705	1.50656	0.0014373	0.00787146
ATL	Sp4	3.18676	1.86492	0.00143876	0.00787691
ATL	Tmem175	3.18298	1.54767	0.00145765	0.00796987
ATL	Ralgapb	3.18032	1.02469	0.00147112	0.00803298
ATL	Kifap3	3.17508	1.07472	0.00149798	0.00817429
ATL	Hnrnpr	3.17404	0.405871	0.00150335	0.00820093
ATL	Klhdc10	3.17138	0.981019	0.00151714	0.00827346
ATL	Tbc1d12	3.17105	1.29278	0.00151887	0.00828018
ATL	Stxbp5l	3.16577	0.869272	0.00154672	0.00842652
ATL	Dysf	3.16336	1.12622	0.00155962	0.00849126
ATL	Pgap1	3.16215	1.15023	0.0015661	0.00852378
ATL	Tmem260	3.15886	1.35916	0.00158385	0.00861196
ATL	Mnat1	3.15549	0.747284	0.00160228	0.00869521
ATL	Plcb4	3.15198	0.92546	0.00162168	0.0087919
ATL	Rttn	3.15048	1.46479	0.00163004	0.00883436
ATL	Arid1a	3.14608	0.882088	0.00165473	0.00895947
ATL	Nfib	3.13429	0.412422	0.00172269	0.00927333
ATL	Cdc14b	3.13338	1.11852	0.00172808	0.00929933
ATL	Rufy1	3.12898	0.916149	0.00175416	0.00942454
ATL	Ccdc191	3.12788	1.34013	0.00176071	0.00945364
ATL	Scai	3.12411	0.934887	0.00178344	0.00956336
ATL	Ppp4r1	3.11814	0.755305	0.00181995	0.00974351
ATL	Zkscan1	3.11433	0.885496	0.00184364	0.0098577
ATL	Cramp1l	3.11129	1.02093	0.00186273	0.00995024
ATL	Grk5	3.11079	0.900327	0.0018659	0.00996081
ATL	Fign	3.11035	0.991646	0.00186867	0.00997242
ATL	Chchd6	3.10902	1.01611	0.00187706	0.0100108
ATL	Tnrc18	3.10697	0.759548	0.00189013	0.0100773
ATL	Cnksr3	3.10379	1.25572	0.0019106	0.0101799
ATL	Mok	3.09884	1.44978	0.00194277	0.0103349
ATL	Pgap2	3.09306	1.35693	0.00198105	0.0105217
ATL	Atp1a1	3.08604	0.0809504	0.00202841	0.0107596
ATL	Crim1	3.08522	0.635111	0.00203401	0.0107859
ATL	Optn	3.08495	1.79411	0.00203585	0.0107899
ATL	Igsf9b	3.08325	2.21212	0.0020475	0.0108431
ATL	Arhgef9	3.08034	2.84557	0.00206765	0.0109365
ATL	Cc2d2a	3.07851	1.64677	0.00208039	0.0109969
ATL	Fam49b	3.07693	0.663884	0.00209147	0.011052
ATL	Il17re	3.07452	2.02502	0.00210843	0.0111332
ATL	Zbtb7c	3.07079	1.79776	0.00213497	0.0112676
ATL	Tbck	3.06954	0.495668	0.00214389	0.0113076
ATL	Mindy1	3.06363	0.920263	0.00218669	0.0115079
ATL	Gripap1	3.0612	1.03087	0.00220456	0.0115909
ATL	Cpeb4	3.0558	0.558345	0.00224464	0.0117794
ATL	1110019B22Rik	3.04998	1.81172	0.00228853	0.0119872
ATL	Ddx42	3.04002	0.947851	0.00236566	0.0123756
ATL	Slc16a12	3.03322	0.751295	0.00241957	0.0126339
ATL	Rbm5	3.0306	0.677915	0.00244066	0.0127242
ATL	Robo3	3.02712	3.08971	0.00246895	0.0128596
ATL	Lrig2	3.0219	1.32263	0.00251191	0.0130671
ATL	Itgav	3.02159	0.724838	0.00251448	0.0130764
ATL	Rtn4rl1	3.01575	1.82663	0.00256344	0.0133227
ATL	2010315B03Rik	3.0138	1.43818	0.00257998	0.0134003
ATL	Afm	3.01366	0.919311	0.00258116	0.0134023
ATL	Gpcpd1	3.00139	0.780262	0.00268749	0.0139241
ATL	Qk	3.00084	0.519203	0.00269234	0.0139449
ATL	Gpm6b	2.99906	2.66577	0.00270817	0.0140139
ATL	Taok1	2.99725	0.776945	0.00272428	0.0140841
ATL	Rbm33	2.997	0.751456	0.00272654	0.0140915
ATL	Phtf1	2.99647	1.29189	0.00273128	0.0141116
ATL	Inpp5a	2.99496	1.15459	0.0027448	0.0141727
ATL	Prdm2	2.99161	0.820704	0.00277511	0.0143159
ATL	Cog4	2.98991	1.01116	0.00279058	0.0143913
ATL	Pias1	2.98236	0.771886	0.00286033	0.0147238
ATL	Gm47283	2.98138	0.7006	0.00286957	0.0147627
ATL	E130307A14Rik	2.98137	1.587	0.00286966	0.0147627
ATL	Epb41l4b	2.9702	1.67903	0.00297601	0.0152581
ATL	Cep95	2.96883	1.49003	0.00298933	0.0153217
ATL	Tcf20	2.95473	0.537729	0.00312942	0.0160004
ATL	Khdrbs3	2.95399	1.29839	0.00313695	0.016034
ATL	Mtif2	2.95289	0.856829	0.00314818	0.0160767
ATL	Rmnd1	2.95201	1.00242	0.00315712	0.0161125
ATL	Cntrl	2.94498	1.50288	0.00322971	0.0164528
ATL	Nudt13	2.94459	1.30065	0.00323386	0.0164689
ATL	Gulp1	2.94369	1.37043	0.00324324	0.0165117
ATL	Mettl15	2.94264	1.06014	0.00325431	0.0165579
ATL	Zhx2	2.94158	0.947809	0.00326541	0.0166043
ATL	Unc13b	2.93856	1.55227	0.00329738	0.0167516
ATL	Fam20b	2.93719	1.30441	0.00331199	0.0168054
ATL	Ylpm1	2.93598	1.01142	0.00332493	0.0168659
ATL	Daam1	2.93294	1.1296	0.00335771	0.0170064
ATL	Nufip2	2.93165	0.694105	0.00337168	0.0170564
ATL	Cnot6l	2.92729	0.651696	0.0034193	0.0172764
ATL	Adck1	2.91879	1.55653	0.00351396	0.0177332
ATL	Snapc3	2.91832	1.22433	0.00351919	0.0177543
ATL	Gm12576	2.91693	1.5604	0.00353499	0.0178286
ATL	Abl1	2.91331	0.795994	0.00357623	0.0180257
ATL	Sorbs2	2.91154	1.08292	0.00359657	0.0181228
ATL	Setdb1	2.90471	1.01019	0.0036759	0.0185002
ATL	Tgfbr1	2.90144	1.03431	0.00371449	0.0186888
ATL	Mink1	2.89996	1.05053	0.00373206	0.0187715
ATL	Lnpep	2.89857	0.746595	0.00374864	0.0188404
ATL	Wipf2	2.89713	0.869084	0.00376594	0.0189192
ATL	Slc38a6	2.89563	1.19275	0.00378404	0.0190044
ATL	Wrn	2.89422	1.43519	0.00380099	0.0190837
ATL	Gtdc1	2.89111	0.681103	0.00383883	0.0192679
ATL	A630089N07Rik	2.88855	1.6313	0.00387024	0.0194139
ATL	Tbc1d9	2.88487	1.9762	0.0039157	0.0196361
ATL	Ift81	2.8836	1.56626	0.00393156	0.0197097
ATL	Adgrg3	2.88286	1.95464	0.00394084	0.0197476
ATL	Trak1	2.87222	0.703221	0.00407602	0.0203484
ATL	Ift88	2.87128	1.2643	0.00408812	0.0203967
ATL	Sergef	2.87055	1.42774	0.00409764	0.020438
ATL	Trim44	2.8688	0.704492	0.00412034	0.0205267
ATL	Rufy4	2.86819	3.42223	0.00412829	0.0205603
ATL	Larp4b	2.86554	0.618979	0.00416302	0.0207147
ATL	Dtd1	2.86385	1.21835	0.00418529	0.0208131
ATL	Phf20	2.862	0.785883	0.00420978	0.0209224
ATL	Sppl3	2.85854	0.746024	0.00425601	0.0211334
ATL	Dlg5	2.85697	1.10341	0.00427712	0.0212233
ATL	Gm44899	2.85494	2.09969	0.00430446	0.0213359
ATL	Rab31	2.84773	1.65173	0.00440316	0.0217863
ATL	Snx13	2.84519	0.848308	0.00443853	0.0219318
ATL	Hnrnph1	2.845	0.706326	0.00444108	0.021935
ATL	Ubr3	2.84248	0.493333	0.00447635	0.0220896
ATL	Zup1	2.84223	1.35655	0.0044799	0.0221006
ATL	Ddb2	2.84036	2.35658	0.00450625	0.0222109
ATL	Bbx	2.83982	0.751458	0.00451391	0.0222355
ATL	Gm14326	2.83499	1.30219	0.00458273	0.0225612
ATL	Zfand6	2.83236	0.576632	0.00462055	0.022734
ATL	Gtf3c1	2.83215	0.996113	0.00462356	0.0227422
ATL	Ncor2	2.8318	1.32371	0.00462875	0.022761
ATL	Tspan12	2.83158	0.774636	0.0046318	0.0227693
ATL	Ago2	2.83148	1.02074	0.00463336	0.0227702
ATL	Marveld2	2.82696	1.94445	0.0046992	0.0230637
ATL	Kdm3b	2.82691	0.923606	0.00469998	0.0230637
ATL	Gatad2b	2.82457	0.815169	0.00473445	0.0232124
ATL	Atr	2.82175	1.17897	0.00477627	0.0234106
ATL	Llgl2	2.8162	0.977503	0.00485949	0.0238115
ATL	Zfp638	2.81604	0.609188	0.00486192	0.0238164
ATL	Tet2	2.80394	0.41299	0.00504828	0.0247004
ATL	Cstf3	2.8038	0.707819	0.00505037	0.0247033
ATL	Carm1	2.80321	1.29954	0.00505967	0.0247416
ATL	Arid4a	2.80284	0.809578	0.00506548	0.0247627
ATL	Cwf19l2	2.79999	0.781908	0.00511041	0.0249605
ATL	Wdr78	2.79861	2.19307	0.00513235	0.025053
ATL	Arnt	2.79813	1.00416	0.00514	0.025083
ATL	Arl3	2.79676	0.656023	0.00516171	0.0251816
ATL	St7l	2.79149	0.972894	0.00524662	0.0255735
ATL	Dcbld2	2.79029	2.01245	0.00526601	0.0256516
ATL	Sap130	2.79022	0.966491	0.00526726	0.0256516
ATL	Gm3336	2.7895	2.08702	0.00527902	0.0257014
ATL	Kmt5c	2.78917	1.2306	0.00528439	0.02572
ATL	Ythdc1	2.78324	0.837607	0.00538195	0.0261562
ATL	Sil1	2.7832	0.695116	0.00538258	0.0261562
ATL	Zmynd12	2.78315	2.06881	0.0053834	0.0261562
ATL	Acaca	2.78161	1.13741	0.00540895	0.0262727
ATL	Ube4b	2.77562	0.859706	0.00550967	0.0266999
ATL	Bckdha	2.77502	1.25198	0.00551976	0.0267332
ATL	Tiam2	2.7749	1.67738	0.00552186	0.0267357
ATL	Bace1	2.77258	1.14496	0.00556131	0.0269033
ATL	Zfp652	2.77235	1.21438	0.00556533	0.0269149
ATL	Pkp2	2.77187	1.32668	0.00557352	0.0269467
ATL	Atf6	2.77024	0.77867	0.00560144	0.0270582
ATL	Dnah7c	2.7691	2.27889	0.00562112	0.0271376
ATL	Eda	2.76619	1.84742	0.00567162	0.0273656
ATL	Ldlrad3	2.76269	0.790851	0.00573269	0.0276443
ATL	Taf1	2.76136	1.15874	0.00575605	0.027749
ATL	Ttc39b	2.7611	1.34014	0.00576068	0.0277552
ATL	Sema4a	2.76078	1.04168	0.00576632	0.0277744
ATL	Atp11c	2.76046	0.908992	0.00577208	0.0277941
ATL	Tnks2	2.7553	0.691138	0.00586379	0.0282195
ATL	Sec24a	2.75425	0.786516	0.0058827	0.0282942
ATL	Kcnh7	2.75362	1.61959	0.00589393	0.02834
ATL	Rsph3b	2.75069	1.79648	0.00594698	0.0285787
ATL	Shprh	2.75051	1.05859	0.00595017	0.0285858
ATL	Rsbn1	2.74995	0.949144	0.00596043	0.0286186
ATL	Cds1	2.74824	1.37821	0.0059916	0.0287518
ATL	Pign	2.74759	1.22282	0.00600344	0.0288003
ATL	D3Ertd751e	2.74573	1.54821	0.00603768	0.0289479
ATL	Elavl1	2.7441	0.832911	0.00606769	0.0290668
ATL	Ccdc62	2.74397	1.59228	0.00607005	0.0290698
ATL	Nr1d2	2.74288	0.807453	0.00609038	0.0291421
ATL	Kalrn	2.73983	0.744103	0.00614716	0.0293885
ATL	Srsf4	2.7369	1.75659	0.00620214	0.0296175
ATL	Fam120c	2.73237	1.10521	0.00628799	0.0300017
ATL	Gm49272	2.73042	3.66466	0.00632541	0.030163
ATL	Rasa1	2.72247	0.836991	0.00647955	0.0308452
ATL	Gm45844	2.72129	1.95235	0.00650286	0.0309386
ATL	Nrf1	2.71957	0.718609	0.00653672	0.031082
ATL	Mgat4a	2.71852	1.21577	0.00655756	0.0311633
ATL	Mphosph8	2.71693	1.01055	0.00658907	0.0312953
ATL	Fam222b	2.71478	0.869779	0.00663206	0.0314905
ATL	Cbx5	2.70803	0.570853	0.00676832	0.0321017
ATL	Tbc1d22a	2.70389	1.31331	0.00685332	0.0324673
ATL	Zswim5	2.70366	1.07875	0.00685809	0.0324807
ATL	Cd46	2.70276	1.69764	0.00687654	0.0325588
ATL	Ktn1	2.69803	0.693836	0.00697502	0.0329877
ATL	Zc3h12c	2.69675	0.700269	0.00700189	0.0331054
ATL	Naa40	2.69269	1.42314	0.00708781	0.0334832
ATL	Zfp3	2.69191	2.15455	0.00710436	0.0335519
ATL	Mprip	2.68108	0.757329	0.00733859	0.0345799
ATL	Nbeal1	2.68077	0.497007	0.00734528	0.0346017
ATL	Zbtb2	2.68058	1.94714	0.0073495	0.0346071
ATL	Cox10	2.67814	1.18251	0.00740322	0.0348394
ATL	Ttll10	2.67674	1.339	0.00743418	0.0349614
ATL	Fgfr1op	2.67179	1.33411	0.0075448	0.0354019
ATL	Zfp52	2.6706	1.99082	0.0075715	0.0355072
ATL	Gca	2.67056	1.5337	0.00757255	0.0355072
ATL	Kdm7a	2.67042	0.79954	0.00757574	0.0355072
ATL	Elf2	2.66912	0.953614	0.00760513	0.0356249
ATL	Arhgap44	2.66866	1.63347	0.00761553	0.0356536
ATL	Appl1	2.66424	0.842844	0.00771618	0.0360945
ATL	Sned1	2.65923	1.81586	0.00783187	0.0365742
ATL	Rapgef1	2.65827	0.815698	0.0078544	0.0366584
ATL	Sulf2	2.65729	1.91691	0.0078772	0.0367346
ATL	Kcnk1	2.65543	1.66789	0.00792082	0.0369174
ATL	Smad7	2.65402	0.952304	0.00795393	0.0370614
ATL	Ckap5	2.65329	1.00859	0.00797108	0.037131
ATL	Ndst1	2.65102	0.780554	0.00802483	0.0373397
ATL	Adgra3	2.6488	1.03807	0.00807769	0.0375752
ATL	Mthfs	2.64785	1.11117	0.0081006	0.0376713
ATL	Cep112	2.64521	1.60582	0.00816395	0.0379448
ATL	Pkn1	2.64459	1.31572	0.00817889	0.0380036
ATL	Nexn	2.63005	1.82808	0.00853732	0.0394934
ATL	Arid3a	2.6231	1.86839	0.00871341	0.0402189
ATL	Camk1d	2.61783	1.0576	0.00884903	0.0407998
ATL	Scml4	2.61694	2.6362	0.00887225	0.0408955
ATL	Dcbld1	2.61343	0.856492	0.00896373	0.0412831
ATL	4930452B06Rik	2.60936	2.64505	0.00907106	0.0417429
ATL	Cbfa2t2	2.60633	0.603994	0.00915184	0.0420914
ATL	Exoc6	2.60534	0.618831	0.00917845	0.0422022
ATL	Dhx36	2.60244	0.948026	0.00925631	0.0425185
ATL	Mdga2	2.6024	1.03317	0.00925742	0.0425185
ATL	Rictor	2.60194	1.01527	0.00926984	0.0425638
ATL	Ldah	2.60081	1.26257	0.00930034	0.0426922
ATL	Rbm10	2.60038	1.11356	0.00931214	0.0427346
ATL	Zfp704	2.59948	0.760908	0.00933643	0.0428337
ATL	Kdm2a	2.59187	0.440971	0.00954571	0.0436984
ATL	Supt16	2.58998	1.22914	0.00959814	0.0439144
ATL	Uqcc1	2.5886	0.810496	0.00963667	0.0440786
ATL	Fam184a	2.58682	1.2895	0.00968665	0.044283
ATL	Pou6f1	2.58191	1.23694	0.00982547	0.0448872
ATL	Sec22a	2.58184	1.3268	0.00982763	0.0448872
ATL	Abtb2	2.57621	0.800161	0.00998897	0.045528
ATL	Huwe1	2.5748	0.509125	0.0100297	0.045682
ATL	Btbd9	2.57476	0.641307	0.010031	0.045682
ATL	Khdrbs1	2.57004	0.757802	0.0101688	0.0462594
ATL	Smc5	2.56782	1.24756	0.0102341	0.0465152
ATL	Sertad2	2.56714	0.822829	0.0102541	0.0465842
ATL	Kdm3a	2.56407	1.04392	0.0103453	0.0469346
ATL	Ccdc186	2.5629	1.27667	0.0103802	0.0470798
ATL	Atp2b1	2.56259	0.617914	0.0103895	0.0471092
ATL	Ric8b	2.55996	1.36357	0.0104684	0.0474026
ATL	Zfp827	2.55949	1.26353	0.0104825	0.0474281
ATL	Narf	2.55816	1.02558	0.0105228	0.0475846
ATL	Nfatc2	2.55781	2.40853	0.0105332	0.0476062
ATL	Adgrl2	2.5564	0.578377	0.0105761	0.0477742
ATL	Dzip1l	2.55504	1.40992	0.0106175	0.0479353
ATL	Stpg1	2.55416	2.81092	0.0106443	0.0480431
ATL	Hdgfl3	2.54919	1.61472	0.0107974	0.0486946
ATL	Abcc4	2.54717	0.414939	0.0108599	0.0489238
ATL	Gpatch1	2.54475	1.39484	0.0109355	0.0491715
ATL	Ccdc138	2.54276	1.4589	0.010998	0.0493996
ATL	Uimc1	2.53518	0.83273	0.011239	0.0503329
ATL	Clybl	2.53389	0.483084	0.0112803	0.0505045
ATL	Recql5	2.53375	1.2908	0.0112851	0.0505122
ATL	Ocrl	2.53327	1.32281	0.0113005	0.0505543
ATL	Rbm26	2.53227	0.426638	0.0113327	0.0506848
ATL	Iqce	2.53125	1.57789	0.0113657	0.0508188
ATL	Oip5os1	2.5285	0.627742	0.011455	0.0511907
ATL	Fam13b	2.52494	0.892342	0.0115717	0.051657
ATL	Wdr41	2.52235	1.71653	0.0116574	0.0520252
ATL	Nek9	2.51337	0.96376	0.0119582	0.0532826
ATL	Pi4kb	2.50903	1.40848	0.0121064	0.0538713
ATL	Gm26917	2.50879	0.401565	0.0121147	0.0538935
ATL	Dhx57	2.50864	1.54841	0.0121198	0.0539019
ATL	Usf3	2.5078	0.888339	0.0121486	0.0540158
ATL	Tbl1x	2.50317	0.599219	0.0123087	0.0546696
ATL	Acss3	2.49975	1.15047	0.012428	0.0551197
ATL	Ap2b1	2.4997	0.762086	0.0124299	0.0551197
ATL	Ppil6	2.49425	1.5406	0.0126223	0.0558838
ATL	Prdm16os	2.49353	2.12077	0.0126481	0.0559832
ATL	Pde4dip	2.48909	0.631075	0.0128072	0.0566425
ATL	Nfkbiz	2.48737	1.64449	0.0128692	0.0568867
ATL	Lama5	2.48608	0.877025	0.0129159	0.057063
ATL	Scn4b	2.48149	1.7306	0.0130834	0.057681
ATL	Spaca6	2.48114	1.33358	0.0130963	0.0577073
ATL	Nt5c2	2.48071	0.625471	0.0131122	0.0577467
ATL	Bag3	2.47997	1.26361	0.0131393	0.0578359
ATL	Tbc1d2	2.47878	1.70069	0.0131831	0.0579979
ATL	Ctdspl	2.47491	0.560745	0.0133271	0.05857
ATL	Senp8	2.47181	1.30579	0.013443	0.0590326
ATL	Cul5	2.46858	0.732207	0.0135651	0.0594748
ATL	Sema3c	2.46811	0.899372	0.0135829	0.0595217
ATL	Dip2a	2.46311	1.79601	0.0137738	0.060295
ATL	Prpf4b	2.45856	0.558071	0.0139497	0.0610171
ATL	Dnajc7	2.44683	0.846736	0.014412	0.0628627
ATL	Hnrnpu	2.44666	0.586007	0.0144188	0.0628714
ATL	Mal	2.44383	0.397254	0.0145321	0.0632994
ATL	Cnst	2.44057	1.33062	0.014664	0.0638239
ATL	Gm15952	2.43895	1.7155	0.0147299	0.0640609
ATL	Zfp385b	2.43745	1.52323	0.0147912	0.0642606
ATL	Myh9	2.43677	0.613722	0.0148189	0.0643476
ATL	Cdc42bpb	2.43466	1.16025	0.014906	0.0647087
ATL	Zmym5	2.43111	0.785718	0.0150526	0.0652605
ATL	Slc26a10	2.42824	2.82165	0.0151721	0.0657104
ATL	Gm46218	2.42788	2.11181	0.0151872	0.0657428
ATL	Phf3	2.42788	0.888566	0.0151874	0.0657428
ATL	Laptm4b	2.42621	0.944768	0.0152574	0.0660283
ATL	Ralgps1	2.4259	0.758239	0.0152705	0.066068
ATL	Tbc1d19	2.42438	0.974459	0.0153346	0.0662892
ATL	Tnks	2.42417	0.883482	0.0153435	0.066298
ATL	Agtpbp1	2.42039	1.0092	0.0155038	0.0669043
ATL	Nme7	2.41927	1.12542	0.0155519	0.0670598
ATL	Abca4	2.4189	3.21139	0.0155676	0.0671104
ATL	Ccdc39	2.41735	2.25456	0.0156339	0.067361
ATL	Odr4	2.41543	0.935991	0.0157166	0.0676827
ATL	Slco4a1	2.41406	1.45202	0.0157758	0.0679024
ATL	Add1	2.4139	0.710561	0.0157828	0.067915
ATL	Clasrp	2.41037	1.24324	0.0159363	0.0685052
ATL	Dop1a	2.40971	0.834035	0.0159652	0.0685942
ATL	Mtm1	2.40532	1.46327	0.0161584	0.0693352
ATL	Phactr4	2.39933	0.47015	0.0164249	0.0703521
ATL	Rars2	2.39767	0.78255	0.0164996	0.070654
ATL	Acvr2b	2.39602	1.2886	0.0165743	0.0709376
ATL	Lrrcc1	2.39123	1.61235	0.0167921	0.0717959
ATL	Hook3	2.38439	0.751775	0.0171075	0.0730139
ATL	Wapl	2.38125	0.560245	0.0172538	0.0735818
ATL	Pknox2	2.38101	2.93105	0.0172655	0.0736129
ATL	Cemip2	2.37929	0.626593	0.0173461	0.0739
ATL	Dusp11	2.37807	0.681995	0.0174037	0.074121
ATL	Hnf1aos1	2.37654	0.434891	0.0174761	0.0743023
ATL	Rbl2	2.37409	1.56607	0.0175921	0.0747765
ATL	Eif2ak2	2.37236	1.44681	0.0176749	0.0750902
ATL	Slc27a1	2.37227	0.861874	0.0176794	0.0750902
ATL	Prpf39	2.37127	0.942326	0.0177271	0.0752545
ATL	Prmt3	2.36998	1.55341	0.0177892	0.0754799
ATL	Atp2c1	2.36844	0.937609	0.0178635	0.0757567
ATL	Pcf11	2.36803	0.802612	0.0178833	0.0758214
ATL	Kat2b	2.36679	0.616845	0.0179433	0.0760178
ATL	Asxl2	2.36611	0.654023	0.0179759	0.0761176
ATL	Ctnnbl1	2.36516	1.17904	0.0180225	0.0762762
ATL	Gm17276	2.36466	2.36474	0.0180465	0.0763584
ATL	Cpped1	2.36427	0.824703	0.0180658	0.0764206
ATL	Stx6	2.36249	1.16612	0.0181525	0.0767486
ATL	Irx1	2.36149	1.91269	0.0182016	0.0769236
ATL	Dvl3	2.36122	1.08471	0.0182149	0.0769538
ATL	Kng1	2.36018	4.27303	0.0182663	0.0771515
ATL	R3hcc1l	2.35584	1.06387	0.0184811	0.0779566
ATL	Tmlhe	2.35576	0.894915	0.0184849	0.0779566
ATL	Dnajc11	2.35322	0.902655	0.0186118	0.0784325
ATL	Pcnx	2.35308	0.974735	0.0186189	0.0784424
ATL	Wdr59	2.35234	1.22032	0.0186555	0.0785768
ATL	Srrm1	2.35179	0.574272	0.0186833	0.0786344
ATL	Gab1	2.35077	0.608261	0.0187346	0.0788109
ATL	Kif13b	2.35032	0.571788	0.0187574	0.0788869
ATL	Virma	2.34919	1.00252	0.0188141	0.0790854
ATL	Tab1	2.34668	1.23151	0.0189417	0.0795817
ATL	Fbxw8	2.34581	1.31621	0.0189855	0.0797099
ATL	Dym	2.3458	0.688878	0.0189865	0.0797099
ATL	Parp12	2.34496	1.66115	0.0190291	0.0798488
ATL	Atg7	2.33505	0.953686	0.019541	0.0819145
ATL	Zfp53	2.33471	1.65259	0.0195588	0.0819684
ATL	Washc2	2.33317	1.02013	0.019639	0.0822631
ATL	Fnbp1	2.33063	0.6373	0.019773	0.0827624
ATL	Fam219a	2.3294	1.30973	0.0198379	0.0829718
ATL	4930599N23Rik	2.32876	2.07188	0.0198717	0.0830714
ATL	Rhot1	2.32737	0.723212	0.0199454	0.0832961
ATL	Rngtt	2.31971	0.829369	0.0203568	0.0847389
ATL	Ikzf2	2.31909	1.06077	0.0203903	0.0848572
ATL	Msh3	2.31683	1.11194	0.0205128	0.0853243
ATL	Mtf2	2.31645	1.02554	0.0205335	0.0853681
ATL	Dennd6a	2.31336	0.903812	0.0207027	0.0860074
ATL	Mga	2.30895	0.843221	0.0209461	0.0868674
ATL	Xpo7	2.30761	0.345489	0.0210209	0.0871561
ATL	Ptar1	2.2999	1.2371	0.0214541	0.0888636
ATL	Rab12	2.2976	1.06431	0.0215844	0.0893592
ATL	Ccnl2	2.29439	0.547951	0.0217682	0.0900753
ATL	Jpx	2.29414	0.940526	0.0217827	0.0901131
ATL	Axin1	2.29254	0.847162	0.0218745	0.0904482
ATL	Rnls	2.28929	1.21515	0.0220623	0.0911118
ATL	Atxn7l1	2.28719	1.02606	0.0221846	0.0915492
ATL	Capn15	2.28615	0.876975	0.0222455	0.0917777
ATL	Clk2	2.28441	1.30901	0.0223475	0.0921757
ATL	Pak2	2.28255	0.591802	0.0224571	0.0925823
ATL	Ints3	2.27824	1.35581	0.0227122	0.0935185
ATL	Camk2g	2.27776	1.22519	0.0227409	0.0936137
ATL	Ulk4	2.27611	1.52125	0.0228396	0.0939923
ATL	Esyt2	2.27588	0.761336	0.0228532	0.0940064
ATL	Adgrg1	2.27339	0.599669	0.0230026	0.0945278
ATL	P2rx5	2.27181	2.60917	0.0230979	0.0948558
ATL	Zfp961	2.26999	1.09421	0.0232081	0.0952553
ATL	Fam228b	2.26966	2.28772	0.0232285	0.0953155
ATL	Rbm41	2.26664	1.80974	0.023412	0.0960213
ATL	Klhl3	2.26628	0.140909	0.0234344	0.0960895
ATL	Cd2ap	2.26439	0.501436	0.0235503	0.0965176
ATL	Parp6	2.26015	1.52945	0.0238121	0.0974711
ATL	Prrc2b	2.255	0.781804	0.0241334	0.098641
ATL	Luc7l	2.25408	0.946935	0.0241912	0.0988531
ATL	Grk4	2.24458	1.62205	0.0247952	0.101148
ATL	Smurf1	2.24095	1.04371	0.0250295	0.102054
ATL	Cab39l	2.23745	0.673779	0.0252567	0.102877
ATL	Trim33	2.23699	0.584692	0.025287	0.102911
ATL	Smyd4	2.23672	1.53824	0.0253048	0.102951
ATL	Simc1	2.22912	0.935773	0.0258061	0.104913
ATL	Abi1	2.22862	0.496275	0.0258389	0.104996
ATL	Kantr	2.22481	1.11594	0.0260942	0.105956
ATL	Lsamp	2.22413	0.65208	0.0261394	0.106114
ATL	Map3k14	2.2238	1.3412	0.0261616	0.106178
ATL	Kdm1a	2.22095	1.03433	0.0263544	0.106804
ATL	Asap1	2.21619	0.556341	0.0266785	0.108013
ATL	Ints9	2.21595	1.21382	0.0266951	0.108054
ATL	Chmp4c	2.20877	1.72286	0.0271905	0.109926
ATL	Spag5	2.20467	2.67399	0.0274773	0.111059
ATL	Gpr160	2.20244	1.14017	0.0276345	0.11164
ATL	Ccdc160	2.19708	2.08633	0.0280146	0.112985
ATL	Jdp2	2.19544	2.31166	0.0281321	0.113377
ATL	Immp1l	2.19443	0.672344	0.0282048	0.113622
ATL	Kif3b	2.19428	1.14148	0.0282154	0.113622
ATL	Pcmtd2	2.19268	0.846969	0.0283302	0.113983
ATL	Usp48	2.19238	0.758987	0.0283524	0.114045
ATL	Spats1	2.19227	2.42431	0.02836	0.114047
ATL	Gnai1	2.19111	0.76157	0.0284435	0.114356
ATL	Chd1l	2.18853	1.61387	0.0286312	0.115015
ATL	Ovol2	2.18615	2.12388	0.0288043	0.115612
ATL	Zmym6	2.18496	0.999724	0.0288916	0.115934
ATL	Gpc4	2.18299	0.308416	0.0290363	0.116431
ATL	Cerkl	2.18258	3.52035	0.0290669	0.116526
ATL	Evc2	2.18089	1.14411	0.0291912	0.116896
ATL	Lgals4	2.18085	1.46711	0.0291943	0.116896
ATL	Rnf130	2.1746	0.702453	0.0296598	0.118646
ATL	2310001H17Rik	2.1736	1.15319	0.0297354	0.118863
ATL	Slc10a7	2.1725	0.762379	0.0298179	0.119097
ATL	Fam107a	2.16945	1.50064	0.0300484	0.119885
ATL	Ythdf3	2.16619	0.742883	0.0302969	0.120675
ATL	Hs2st1	2.16593	0.862031	0.0303163	0.120723
ATL	Tubgcp3	2.16369	1.222	0.0304885	0.12138
ATL	Cdkl3	2.16358	1.82359	0.0304967	0.121384
ATL	Hpcal1	2.15828	0.747112	0.030906	0.122867
ATL	Chl1	2.15799	2.64235	0.0309286	0.122927
ATL	Cdk7	2.15643	0.799272	0.0310499	0.123292
ATL	Gm6712	2.15233	1.8696	0.0313714	0.124509
ATL	Mras	2.1509	1.29822	0.0314843	0.124869
ATL	Limk2	2.14911	0.904981	0.031626	0.125371
ATL	Nf2	2.14823	0.884278	0.0316952	0.125616
ATL	Acot9	2.14653	0.994843	0.0318304	0.126121
ATL	Slc35f3	2.14616	1.04765	0.0318603	0.12621
ATL	Ddi2	2.14571	0.627878	0.0318959	0.126321
ATL	Fbxo28	2.14167	1.24772	0.0322198	0.127483
ATL	Gdap2	2.14146	1.51404	0.0322368	0.12752
ATL	Tmem178	2.14057	0.807426	0.0323088	0.127775
ATL	Gtf2i	2.13882	0.405582	0.0324502	0.128273
ATL	Btbd1	2.1359	0.811113	0.0326876	0.12912
ATL	Ctsc	2.1358	1.41608	0.0326954	0.12912
ATL	Pds5a	2.13325	0.594606	0.0329044	0.129792
ATL	Platr25	2.13261	1.85297	0.0329568	0.129968
ATL	Mboat1	2.13083	1.31877	0.0331035	0.130454
ATL	Rad9b	2.1307	1.52521	0.0331138	0.130464
ATL	Mmaa	2.12901	0.959463	0.0332533	0.13089
ATL	Dlec1	2.12615	1.18616	0.0334906	0.131731
ATL	Hectd1	2.12565	0.489144	0.0335321	0.131832
ATL	Zfp148	2.12481	0.47562	0.0336024	0.132078
ATL	Ctdspl2	2.12439	0.724369	0.0336372	0.132152
ATL	Rapgef6	2.12269	0.675635	0.03378	0.132572
ATL	Heatr5b	2.1221	1.5499	0.0338292	0.132657
ATL	Pik3c2a	2.11961	0.489328	0.0340392	0.133356
ATL	Rnf149	2.11785	1.32367	0.0341879	0.133868
ATL	Scaf11	2.11777	0.660083	0.0341945	0.133868
ATL	Tecpr2	2.11628	1.38173	0.0343213	0.134303
ATL	Oma1	2.1158	0.946582	0.0343618	0.13443
ATL	Iws1	2.11565	0.93132	0.0343743	0.134448
ATL	Gm26549	2.11497	1.94438	0.0344326	0.13455
ATL	Mapk8	2.11354	0.853219	0.0345543	0.134994
ATL	Atg10	2.10894	0.789569	0.0349497	0.136379
ATL	Bahcc1	2.10793	1.72112	0.0350367	0.136686
ATL	Slc22a5	2.10582	0.489922	0.0352199	0.137305
ATL	Fan1	2.10364	2.14056	0.0354102	0.13795
ATL	Spg11	2.10232	1.45582	0.0355255	0.138367
ATL	Tshr	2.10183	2.363	0.0355685	0.138502
ATL	Nsd2	2.09471	1.11732	0.0361969	0.140589
ATL	Ganc	2.08991	1.09392	0.0366261	0.142124
ATL	Scfd2	2.08914	0.881039	0.0366948	0.142324
ATL	Manba	2.08888	0.588957	0.0367189	0.142385
ATL	Usp32	2.0861	0.43393	0.0369692	0.143222
ATL	BC052040	2.08122	1.07792	0.037414	0.144778
ATL	N4bp2l1	2.08088	1.69498	0.0374452	0.144865
ATL	Rnf19a	2.08026	0.698818	0.0375016	0.14505
ATL	Egfr	2.08015	0.483387	0.0375115	0.145054
ATL	Adam12	2.07814	1.81118	0.0376961	0.145667
ATL	Edrf1	2.07523	1.47994	0.0379653	0.146538
ATL	Rab10	2.07419	0.558668	0.0380617	0.146842
ATL	Cntfr	2.07349	1.91201	0.0381264	0.147058
ATL	C2cd3	2.07243	1.31553	0.0382257	0.147373
ATL	Megf9	2.07163	1.22677	0.0382997	0.14759
ATL	Ptpn14	2.07104	1.05697	0.0383551	0.147769
ATL	Akap13	2.06937	0.294033	0.0385112	0.148268
ATL	Echdc1	2.06744	1.04575	0.038693	0.148865
ATL	Pkia	2.06569	0.901298	0.0388575	0.149395
ATL	Ranbp10	2.06487	0.708336	0.0389357	0.149641
ATL	Cpne8	2.06364	0.930125	0.0390515	0.150037
ATL	Specc1l	2.06286	1.02124	0.0391256	0.150287
ATL	Atp7a	2.06112	0.975556	0.0392916	0.150855
ATL	Herc2	2.05931	0.555603	0.0394647	0.151283
ATL	Plxnb1	2.05708	1.65839	0.0396788	0.151993
ATL	1700012D14Rik	2.05691	0.801327	0.0396946	0.151999
ATL	Maco1	2.05687	0.82138	0.0396987	0.151999
ATL	Tsga10	2.05654	1.24016	0.0397301	0.152085
ATL	Fam234a	2.05549	0.69788	0.0398313	0.152437
ATL	Neb	2.05467	1.95592	0.0399108	0.152671
ATL	Snx25	2.05362	1.0718	0.0400125	0.15299
ATL	Nfx1	2.05035	0.724327	0.0403304	0.153924
ATL	Trmt9b	2.04996	2.47113	0.0403687	0.154035
ATL	Pde10a	2.04842	1.45808	0.0405187	0.154537
ATL	Dlg2	2.04582	0.779705	0.0407746	0.155371
ATL	Rpgrip1l	2.04534	1.72171	0.040821	0.155477
ATL	Cep70	2.04389	1.36788	0.0409649	0.155918
ATL	Cep290	2.04367	1.06186	0.0409858	0.155963
ATL	Zcwpw2	2.04219	2.20987	0.0411326	0.156485
ATL	Wfdc2	2.03913	0.311633	0.0414369	0.157428
ATL	Abcb7	2.03655	0.704423	0.0416954	0.158231
ATL	Clip1	2.0356	0.645142	0.0417908	0.15849
ATL	Osbpl11	2.03549	0.860517	0.0418018	0.15849
ATL	Atm	2.03438	1.27017	0.0419135	0.15877
ATL	Slc25a32	2.03416	1.5371	0.0419355	0.158817
ATL	Parva	2.03198	0.663329	0.0421558	0.159579
ATL	Nek1	2.03095	1.05122	0.0422602	0.159938
ATL	Ttc23	2.03077	1.1558	0.0422782	0.15997
ATL	Large2	2.03057	1.93841	0.0422988	0.160012
ATL	Med14	2.03016	0.647193	0.0423402	0.160132
ATL	Rusc2	2.0273	1.31414	0.0426313	0.161087
ATL	Usp54	2.02479	1.0124	0.042889	0.161878
ATL	Yeats2	2.02382	0.838528	0.0429882	0.162215
ATL	Nr2c1	2.02277	1.45436	0.0430969	0.162479
ATL	Zfp160	2.02201	1.19484	0.0431758	0.162703
ATL	Pola1	2.02158	1.21096	0.0432198	0.162795
ATL	Dusp4	2.02097	2.2843	0.0432833	0.162961
ATL	Naa16	2.01991	0.678864	0.0433926	0.163336
ATL	Phactr1	2.01923	0.178944	0.0434629	0.163563
ATL	Kif21a	2.01778	0.585276	0.043614	0.164058
ATL	Tuba1c	2.01741	0.880939	0.0436527	0.164167
ATL	Rsbn1l	2.00695	0.722534	0.0447553	0.167898
ATL	Cdc27	2.00489	1.05507	0.0449752	0.168571
ATL	Zfp438	2.00245	1.38767	0.0452364	0.169398
ATL	Pamr1	2.00027	2.15802	0.0454714	0.170202
ATL	Trappc8	1.99719	0.744361	0.045805	0.171374
ATL	Inpp5f	1.99422	0.734365	0.0461276	0.172465
ATL	BC005561	1.99128	0.701148	0.0464496	0.173552
ATL	Ercc5	1.99072	0.90809	0.0465113	0.173744
ATL	Thoc1	1.98901	0.930382	0.0467	0.174293
ATL	Samd4	1.98842	1.58581	0.0467653	0.174498
ATL	Ckb	1.98471	0.429712	0.047177	0.175799
ATL	Gm30655	1.98415	2.66489	0.047239	0.17599
ATL	Gm32569	1.98372	2.02455	0.0472874	0.176131
ATL	Arhgap8	1.98358	2.44987	0.0473026	0.176149
ATL	Nfia	1.98191	0.131956	0.0474895	0.176687
ATL	Neo1	1.98046	0.964258	0.0476521	0.177213
ATL	Slc25a26	1.9803	0.801853	0.0476704	0.177242
ATL	Phka2	1.98019	1.32536	0.0476823	0.177247
ATL	Tango6	1.97938	0.88007	0.0477738	0.177508
ATL	Prune1	1.97823	1.29552	0.0479031	0.177909
ATL	Terf1	1.97751	0.952077	0.0479842	0.178131
ATL	Tbc1d23	1.97629	1.00877	0.0481214	0.178521
ATL	Zfp280c	1.96949	1.141	0.0488967	0.180996
ATL	Atp8a1	1.96843	0.832001	0.0490183	0.181273
ATL	Sv2a	1.96838	1.56625	0.0490248	0.181273
ATL	Snx12	1.96719	0.942192	0.0491611	0.181612
ATL	Tgs1	1.96683	1.0141	0.0492034	0.181688
ATL	Klhl7	1.96644	0.767568	0.0492475	0.181811
ATL	Lrrfip2	1.96504	0.686458	0.0494099	0.18229
ATL	Cep162	1.9639	1.13593	0.049542	0.182737
ATL	Ppcdc	1.96289	0.991736	0.0496591	0.183128
ATL	Rbmx	1.9628	0.930702	0.04967	0.183128
ATL	Tcerg1	1.95993	0.932482	0.0500039	0.184318
ATL	Nars2	1.95971	0.761419	0.0500292	0.184371
ATL	Ap3d1	1.95473	0.835191	0.0506148	0.186365
ATL	Otud7b	1.95422	0.820166	0.0506749	0.186504
ATL	Odf2l	1.95326	1.09506	0.0507887	0.18684
ATL	Slc25a13	1.95105	0.424636	0.0510515	0.187683
ATL	Gm20045	1.95049	1.51516	0.0511177	0.187802
ATL	Lrp6	1.95022	0.578341	0.0511498	0.187879
ATL	Zyg11b	1.94597	0.773945	0.0516583	0.18958
ATL	Pspc1	1.94498	0.539712	0.0517775	0.189809
ATL	Nrd1	1.94467	0.583349	0.0518146	0.189903
ATL	Tmem52b	1.94317	0.142192	0.0519956	0.190482
ATL	Glt8d1	1.94138	1.00212	0.0522123	0.19111
ATL	4930432B10Rik	1.94109	1.38267	0.052247	0.191195
ATL	Mdfic	1.9368	0.912214	0.0527702	0.192771
ATL	Raf1	1.9349	0.88618	0.053003	0.193343
ATL	Pja2	1.93394	0.741754	0.0531202	0.193711
ATL	Tmem131l	1.93342	1.32338	0.0531846	0.193861
ATL	Cpsf3	1.92927	1.21045	0.0536977	0.195391
ATL	Impa2	1.92759	1.52317	0.0539061	0.196106
ATL	C77080	1.92655	1.07648	0.0540354	0.196534
ATL	Irf2	1.92574	0.687096	0.0541369	0.196817
ATL	Srgap1	1.92475	1.14862	0.054261	0.197226
ATL	Gm12353	1.92458	2.24598	0.0542817	0.197226
ATL	Gmeb2	1.92312	0.978277	0.0544652	0.19771
ATL	Rbm20	1.91904	1.8996	0.0549794	0.199273
ATL	Strada	1.9134	1.23703	0.0556972	0.201484
ATL	Ppme1	1.91229	0.893326	0.0558395	0.201953
ATL	Vps45	1.91083	1.29072	0.056026	0.202496
ATL	Soga1	1.90999	1.94922	0.0561344	0.2028
ATL	Rpgr	1.9076	1.99522	0.0564432	0.203784
ATL	Nptn	1.90187	0.610253	0.0571886	0.206118
ATL	Emx2os	1.90084	1.3138	0.0573226	0.206512
ATL	Zfp808	1.89642	1.78402	0.0579047	0.20834
ATL	Baz1b	1.89583	0.706118	0.0579823	0.208574
ATL	Arih2	1.89473	0.760212	0.0581275	0.208961
ATL	Tmem51	1.89429	0.888393	0.0581864	0.209128
ATL	Nup160	1.89224	1.01769	0.0584594	0.209974
ATL	2610035D17Rik	1.89149	1.16378	0.0585587	0.21015
ATL	Tstd2	1.88823	1.61953	0.0589956	0.211581
ATL	Atxn2	1.88777	0.575067	0.059057	0.211756
ATL	Bclaf3	1.88622	1.10699	0.0592652	0.212366
ATL	Brf1	1.88372	1.00962	0.0596033	0.213349
ATL	Kansl3	1.88247	0.721233	0.0597719	0.213816
ATL	Ptch1	1.88153	0.858516	0.0598998	0.214197
ATL	C920021L13Rik	1.88087	1.11096	0.0599892	0.214375
ATL	Hnrnpm	1.87966	0.54589	0.0601542	0.21486
ATL	Nckap1	1.87891	0.507835	0.0602571	0.215182
ATL	Atg16l1	1.87798	0.894194	0.0603838	0.215588
ATL	Trpc4ap	1.87186	0.686683	0.0612257	0.218128
ATL	Cep63	1.87176	1.12588	0.0612394	0.21813
ATL	Qrsl1	1.87155	1.4622	0.0612687	0.218188
ATL	Klhl29	1.87135	1.69528	0.0612963	0.218224
ATL	Slc18a2	1.87117	1.6347	0.0613213	0.218224
ATL	Cux2	1.87019	0.919774	0.0614575	0.218627
ATL	Snta1	1.86795	0.661075	0.0617691	0.219549
ATL	Tmc4	1.86785	1.21415	0.0617833	0.219553
ATL	Rybp	1.8669	0.699757	0.061916	0.219973
ATL	Ifrd1	1.86506	0.981722	0.0621736	0.220752
ATL	Pus10	1.86476	1.03404	0.0622155	0.220854
ATL	Pfkm	1.86392	1.40588	0.0623333	0.221225
ATL	Qrich1	1.86145	0.523643	0.0626811	0.222224
ATL	Dsp	1.86043	1.54513	0.062825	0.222686
ATL	Cdyl2	1.85993	0.985438	0.0628959	0.222852
ATL	Eps8	1.85653	0.401842	0.0633787	0.224316
ATL	Tet1	1.85604	1.59237	0.0634472	0.224511
ATL	Tent4b	1.84995	0.551361	0.0643203	0.227362
ATL	Ltn1	1.84987	0.792999	0.064332	0.227362
ATL	Rdh10	1.84825	0.98861	0.0645667	0.227941
ATL	Traf3	1.84478	1.10252	0.0650692	0.229424
ATL	Upf2	1.84307	0.618261	0.0653188	0.229953
ATL	Chst11	1.84284	0.451092	0.0653518	0.229953
ATL	Rabl6	1.84219	0.724814	0.0654481	0.230211
ATL	Gm40999	1.84212	3.43061	0.0654577	0.230211
ATL	Syne3	1.83911	2.19645	0.0658985	0.23142
ATL	Arel1	1.8388	1.48526	0.0659453	0.231536
ATL	Fam222a	1.83866	1.88239	0.065965	0.231557
ATL	Gcc2	1.83422	0.814956	0.0666206	0.233564
ATL	Dennd2d	1.83317	2.56727	0.0667766	0.234012
ATL	Slc25a30	1.8292	0.749008	0.0673703	0.235796
ATL	Zfp251	1.82435	1.58564	0.0680992	0.237998
ATL	Ncoa5	1.82037	0.99618	0.0687033	0.239959
ATL	B130055M24Rik	1.81993	1.79918	0.0687693	0.240129
ATL	Map2k1	1.8186	0.609199	0.0689721	0.240646
ATL	Phc3	1.81707	0.703193	0.0692066	0.241313
ATL	Fzd4	1.81466	0.810209	0.0695764	0.242198
ATL	Wwtr1	1.81384	0.403393	0.0697021	0.242535
ATL	Rev1	1.81345	0.800923	0.0697617	0.242692
ATL	Dcun1d4	1.81254	1.18319	0.0699025	0.243131
ATL	Cblc	1.81157	1.33128	0.0700522	0.243601
ATL	Exoc2	1.80832	0.772149	0.0705572	0.245255
ATL	Tsc22d2	1.80722	0.607379	0.0707287	0.245674
ATL	Smg7	1.80719	0.556192	0.0707326	0.245674
ATL	B130024G19Rik	1.80676	1.41723	0.0708005	0.245807
ATL	Slc39a13	1.80673	1.26412	0.0708043	0.245807
ATL	Ppp1r1b	1.80638	1.797	0.0708597	0.245948
ATL	Rnf217	1.80341	1.25608	0.0713233	0.247249
ATL	Mid2	1.80288	1.20518	0.0714077	0.247376
ATL	Ptk7	1.80213	1.7651	0.0715255	0.247591
ATL	Galnt7	1.7971	1.01364	0.0723199	0.249978
ATL	Socs7	1.79662	0.930397	0.0723964	0.250139
ATL	Nsun7	1.79398	1.90436	0.0728171	0.251229
ATL	Sec14l1	1.79289	0.895954	0.0729908	0.251724
ATL	Actn4	1.79216	0.468216	0.0731071	0.252073
ATL	Baz2a	1.78683	0.746727	0.0739651	0.254611
ATL	Vrk2	1.78404	0.924792	0.0744175	0.255958
ATL	Fam189a2	1.78285	2.06167	0.0746112	0.256571
ATL	Spop	1.78142	0.530885	0.0748436	0.257264
ATL	Micu3	1.77658	0.699136	0.0756367	0.259457
ATL	Zfp711	1.77598	2.66303	0.075737	0.259747
ATL	Pbxip1	1.77525	0.722887	0.0758566	0.260051
ATL	Nox1	1.77447	2.23702	0.0759855	0.260226
ATL	Vldlr	1.7727	0.756574	0.076278	0.261014
ATL	1700030K09Rik	1.77222	1.388	0.0763584	0.261211
ATL	Marveld3	1.76862	1.523	0.076957	0.262906
ATL	Cplane1	1.7684	0.730229	0.0769945	0.262981
ATL	Wdr35	1.76805	1.31253	0.0770517	0.263122
ATL	Gpatch2	1.76624	0.912077	0.0773562	0.264054
ATL	Arl13b	1.7652	1.42769	0.0775302	0.264594
ATL	Kpna3	1.76489	0.76842	0.0775828	0.264719
ATL	Zfp972	1.76464	2.1731	0.0776236	0.264804
ATL	Wdr26	1.76195	0.608884	0.0780777	0.266245
ATL	Gm14966	1.75816	1.63178	0.0787211	0.268275
ATL	Fbxo34	1.75625	0.982584	0.079045	0.269214
ATL	Trmt1l	1.7514	0.714911	0.0798767	0.271714
ATL	Gm1976	1.75072	1.00172	0.0799934	0.272
ATL	Ulk2	1.74934	0.62241	0.0802327	0.272703
ATL	Fam45a	1.74899	1.1339	0.0802923	0.27285
ATL	Usp6nl	1.7483	0.87455	0.0804128	0.273204
ATL	Bcr	1.74721	0.67066	0.0806015	0.273734
ATL	Ccdc112	1.74593	2.32159	0.0808233	0.274274
ATL	Celsr2	1.74546	0.899261	0.0809051	0.27443
ATL	Iqank1	1.74513	1.75348	0.0809617	0.274566
ATL	Urgcp	1.74361	0.533669	0.0812269	0.27541
ATL	Zcchc2	1.74336	0.936588	0.081271	0.275504
ATL	Cab39	1.73902	0.500835	0.0820305	0.277684
ATL	Rhbdd1	1.73885	0.898782	0.0820612	0.277732
ATL	Npat	1.73845	1.20132	0.0821321	0.277915
ATL	Gm10800	1.73747	1.37514	0.0823039	0.278349
ATL	Hibch	1.73373	0.860027	0.0829664	0.280341
ATL	Tbc1d9b	1.73215	0.89303	0.0832464	0.28123
ATL	N4bp2	1.7268	1.10687	0.0842036	0.284234
ATL	Gm42697	1.72477	1.23512	0.084568	0.285234
ATL	Zdhhc21	1.72389	1.0198	0.084728	0.285716
ATL	Agl	1.72238	0.907763	0.0850012	0.286579
ATL	Rbms2	1.71354	0.826872	0.0866141	0.291487
ATL	Tep1	1.71142	1.1968	0.0870031	0.292569
ATL	Mphosph9	1.71085	1.28722	0.0871096	0.292848
ATL	2700049A03Rik	1.70703	0.887479	0.0878166	0.294644
ATL	Tuft1	1.70658	0.707404	0.0878996	0.294686
ATL	Add3	1.70646	0.615867	0.0879217	0.294701
ATL	Tubgcp5	1.70372	1.18836	0.0884328	0.296236
ATL	Tjp1	1.69775	0.445595	0.0895553	0.299396
ATL	Camsap1	1.69775	0.692807	0.0895554	0.299396
ATL	Phc2	1.69697	0.877664	0.0897014	0.299764
ATL	Cln3	1.69651	1.26379	0.0897893	0.299938
ATL	E230016M11Rik	1.69624	1.00495	0.0898413	0.300052
ATL	Mrpl1	1.69504	0.780373	0.0900687	0.300691
ATL	Mavs	1.69379	1.09465	0.090306	0.301332
ATL	Mapk1	1.69374	0.580865	0.0903149	0.301332
ATL	Nrip1	1.69021	0.462038	0.0909886	0.302975
ATL	Nfix	1.68711	1.01333	0.0915815	0.304525
ATL	Zfp282	1.68596	0.891963	0.0918041	0.305204
ATL	Brd7	1.68455	0.718953	0.0920762	0.305987
ATL	Cog3	1.68404	0.983839	0.0921739	0.30619
ATL	Foxn2	1.68363	1.23759	0.0922538	0.3063
ATL	Gosr1	1.67993	0.933944	0.0929718	0.308411
ATL	Zscan21	1.67931	1.30739	0.0930922	0.308749
ATL	D430001F17Rik	1.67598	2.43174	0.093743	0.310723
ATL	Wdfy2	1.67528	0.893791	0.0938785	0.31111
ATL	Tle4	1.67383	0.529471	0.0941646	0.311996
ATL	Gnptab	1.6729	1.10017	0.0943464	0.312474
ATL	Dnajc10	1.67136	0.862802	0.094651	0.313235
ATL	Tle2	1.67008	1.60217	0.0949044	0.313887
ATL	Ubox5	1.66969	1.57905	0.0949807	0.314015
ATL	Rab30	1.66658	2.02105	0.0955983	0.315869
ATL	Nexmif	1.66616	2.58209	0.0956821	0.316084
ATL	Hnrnpdl	1.66525	0.678214	0.0958619	0.316553
ATL	Ift74	1.66435	0.613035	0.0960425	0.317024
ATL	Srbd1	1.66421	0.995397	0.0960695	0.31705
ATL	Mecr	1.6625	0.881095	0.0964123	0.318056
ATL	Vezt	1.66201	0.995899	0.096511	0.318319
ATL	Sec61a2	1.65997	1.14468	0.09692	0.319334
ATL	Csf2ra	1.65764	1.5457	0.0973902	0.320455
ATL	Trmt2b	1.65701	0.958852	0.0975167	0.320749
ATL	4933408B17Rik	1.65556	1.8044	0.0978102	0.321651
ATL	Gpc3	1.65414	1.26394	0.0980988	0.322347
ATL	Taf1b	1.65349	1.45201	0.098232	0.322721
ATL	Tmem38a	1.65231	1.31971	0.0984703	0.323123
ATL	Rfx7	1.64723	0.420818	0.0995098	0.326021
ATL	Serac1	1.64654	2.28423	0.099653	0.326346
ATL	Brms1l	1.64599	0.781667	0.099765	0.326601
ATL	Taf4b	1.6446	1.19021	0.100052	0.327283
ATL	Tada2a	1.64169	0.839959	0.100654	0.328994
ATL	Ofd1	1.64089	1.42291	0.100819	0.329439
ATL	Usp40	1.63857	0.811318	0.101303	0.330857
ATL	Pacrg	1.63848	1.46601	0.101322	0.330857
ATL	1700029J07Rik	1.63814	1.81147	0.101392	0.331021
ATL	Ncapd3	1.6359	1.15175	0.10186	0.332354
ATL	Bclaf1	1.63258	0.603262	0.102558	0.334368
ATL	Pde8b	1.63207	0.644239	0.102665	0.334588
ATL	Brwd3	1.63153	1.1071	0.102778	0.334882
ATL	Gfm2	1.63086	0.714143	0.10292	0.335109
ATL	Pisd-ps2	1.63083	0.591719	0.102925	0.335109
ATL	Epg5	1.62839	1.18061	0.103441	0.336724
ATL	Hmgcll1	1.62791	1.58375	0.103544	0.336991
ATL	Gm7435	1.62766	1.88724	0.103598	0.337102
ATL	Map4k5	1.62602	1.05769	0.103946	0.338038
ATL	Dpy19l4	1.62538	0.868384	0.104082	0.338348
ATL	Il15	1.62391	0.645754	0.104394	0.33923
ATL	Tmie	1.6219	1.46434	0.104824	0.340562
ATL	Kcnj10	1.61647	0.989981	0.105993	0.343956
ATL	Lyn	1.61577	0.692872	0.106145	0.34425
ATL	Emb	1.61565	0.9778	0.10617	0.344264
ATL	Agrp	1.61438	0.980474	0.106445	0.345022
ATL	Gm14296	1.6113	1.227	0.107114	0.346987
ATL	Pml	1.61032	1.07033	0.107329	0.347483
ATL	Cchcr1	1.60773	1.89143	0.107894	0.348974
ATL	Ro60	1.60669	0.952376	0.108123	0.349512
ATL	Helz	1.60594	0.604542	0.108288	0.349977
ATL	Gm10516	1.60473	1.5588	0.108553	0.350767
ATL	Abl2	1.60301	0.726317	0.108933	0.351789
ATL	Nsf	1.60029	0.619765	0.109534	0.353594
ATL	Nmnat3	1.59945	0.808491	0.109721	0.354128
ATL	Rab40c	1.59886	0.791215	0.109852	0.354416
ATL	2900052L18Rik	1.59821	1.17781	0.109995	0.354809
ATL	Ascc2	1.59421	0.792707	0.110888	0.357413
ATL	Ciz1	1.59107	1.52217	0.111593	0.3592
ATL	D430042O09Rik	1.59065	1.11541	0.111688	0.359436
ATL	Gfod2	1.58989	0.94945	0.111861	0.359784
ATL	Ints4	1.58973	0.958459	0.111895	0.359794
ATL	Polk	1.58968	0.959215	0.111907	0.359794
ATL	Clcn5	1.5894	0.599909	0.111971	0.35993
ATL	Mlxip	1.58874	0.89372	0.112119	0.360267
ATL	Secisbp2	1.58845	0.710501	0.112184	0.360409
[truncated: 599,525+ more rows]
