# Supplementary material for: A comprehensive mouse kidney atlas enables rare cell population characterization and robust marker discovery
Source: iScience. 2023 May 18;26(6):106877. doi: 10.1016/j.isci.2023.106877 (PMC10238935; doi:10.1016/j.isci.2023.106877)
Supplement: Table S3. Test statistics for the Fisher exact test between the markers defined in the MKA and micro-dissected nephron segments, related to Figure 5 [file mmc4.xlsx]

## Sheet: Sheet1
	PTS1	PTS2	PTS3	MTAL	CTAL	ATL	DCT	CNT	DTL1	DTL2	DTL3
Odds Ratio	17.75	2.65	4.33	6.42	6.77	3.62	25.58	4.36	3.98	4.74	12.5
99% CI	[11.73,26.85]	[1.47,4.78]	[2.91,6.42]	[4.4,9.36]	[5.08,9.02]	[2.44,5.36]	[18.96,34.51]	[1.89,10.06]	[2.66,5.94]	[3.17,7.1]	[8.03,19.47]
P value	6.73e-32	0.00211	8.19e-11	1.73e-15	1.05e-27	2.98e-08	1.51e-64	0.00357	7.7e-09	2.14e-10	1.96e-18
