# Supplementary material for: A comprehensive mouse kidney atlas enables rare cell population characterization and robust marker discovery
Source: iScience. 2023 May 18;26(6):106877. doi: 10.1016/j.isci.2023.106877 (PMC10238935; doi:10.1016/j.isci.2023.106877)
Supplement: Table S4. List of identified meta-markers per cell type together with AUROC and fold change of detection rate obtained from the MKA, related to Figure 7 [file mmc5.xlsx]

## Sheet: Sheet1
Cell Population	Rank	Gene symbol	AUROC	Fold Change	Fold Change Detection Rate	Nr Datasets
Asc-Vasa-Recta	1	Plvap	0.942132	37.5199	15.0236	5
Asc-Vasa-Recta	2	Ly6c1	0.9161	18.5286	9.56984	5
Asc-Vasa-Recta	3	Ly6e	0.877051	8.73719	3.35234	5
Asc-Vasa-Recta	4	Hspb1	0.856093	16.0155	11.221	5
Asc-Vasa-Recta	5	Cryab	0.850746	29.1543	7.11489	5
Asc-Vasa-Recta	6	Fabp4	0.840887	9.97265	7.06641	5
Asc-Vasa-Recta	7	Adgrl4	0.885309	16.9801	11.0702	5
Asc-Vasa-Recta	8	Apoe	0.874389	9.84876	4.511	5
Asc-Vasa-Recta	9	Emcn	0.860153	9.51448	8.68912	5
Asc-Vasa-Recta	10	Esam	0.856292	17.5249	11.2211	5
Asc-Vasa-Recta	11	Igf1	0.848768	71.0823	26.7398	5
Asc-Vasa-Recta	12	Cd9	0.847651	9.53557	4.413	5
Asc-Vasa-Recta	13	Ehd4	0.839027	13.4928	8.68397	5
Asc-Vasa-Recta	14	Tmsb4x	0.836853	3.80732	2.91129	5
Asc-Vasa-Recta	15	Gng11	0.829439	14.6445	8.18847	5
Asc-Vasa-Recta	16	Ednrb	0.814779	28.4603	17.4079	5
Asc-Vasa-Recta	17	Tm4sf1	0.811375	9.47675	8.56332	5
Asc-Vasa-Recta	18	Cd81	0.805925	3.99049	1.91325	5
Asc-Vasa-Recta	19	Anxa2	0.792885	9.80931	7.47384	5
Asc-Vasa-Recta	20	Egfl7	0.771086	7.95442	7.91859	5
Asc-Vasa-Recta	21	Ifitm3	0.765051	5.43163	4.57352	5
Asc-Vasa-Recta	22	Myl12a	0.74684	5.55919	2.94104	5
Asc-Vasa-Recta	23	Rgcc	0.833348	17.4162	10.9683	5
Asc-Vasa-Recta	24	Tinagl1	0.820441	16.1089	9.79955	5
Asc-Vasa-Recta	25	Cavin3	0.814041	15.431	10.0793	5
Asc-Vasa-Recta	26	H2-D1	0.809089	5.87939	2.96019	5
Asc-Vasa-Recta	27	AU021092	0.803995	13.8702	11.2549	5
Asc-Vasa-Recta	28	Cd34	0.803858	20.4801	15.6058	5
Asc-Vasa-Recta	29	Ly6a	0.801517	4.00894	1.96178	5
Asc-Vasa-Recta	30	Fkbp1a	0.800878	6.80796	2.36996	5
Asc-Vasa-Recta	31	Gas6	0.797126	5.80827	2.46178	5
Asc-Vasa-Recta	32	Ifitm2	0.794458	6.30296	4.2624	5
Asc-Vasa-Recta	33	Tmsb10	0.792018	5.44024	4.97361	5
Asc-Vasa-Recta	34	Marcks	0.79143	20.0032	14.1515	5
Asc-Vasa-Recta	35	Crip2	0.788255	8.26935	5.64782	5
Asc-Vasa-Recta	36	Serinc3	0.77919	4.33971	2.11389	5
Asc-Vasa-Recta	37	Gstm1	0.770878	5.20497	2.62124	5
Asc-Vasa-Recta	38	S100a10	0.764893	4.97338	2.26791	5
Asc-Vasa-Recta	39	Laptm4a	0.760062	3.95701	2.06308	5
Asc-Vasa-Recta	40	Srgn	0.759725	11.7897	7.92243	5
Asc-Vasa-Recta	41	Calm1	0.758117	3.32259	2.11449	5
Asc-Vasa-Recta	42	Gas7	0.753596	17.7719	14.1075	5
Asc-Vasa-Recta	43	Eng	0.753063	10.7588	7.91665	5
Asc-Vasa-Recta	44	Bgn	0.752863	11.6516	8.51112	5
Asc-Vasa-Recta	45	Cd200	0.752149	9.48814	5.98303	5
Asc-Vasa-Recta	46	Txnip	0.750685	4.8101	3.45771	5
Asc-Vasa-Recta	47	Tek	0.748487	2.93591	3.40881	5
Asc-Vasa-Recta	48	Pmp22	0.74646	23.0745	17.4691	5
Asc-Vasa-Recta	49	B2m	0.743097	3.43737	2.15888	5
Asc-Vasa-Recta	50	Ecscr	0.743054	19.0619	16.6334	5
Asc-Vasa-Recta	51	Pecam1	0.740443	5.18518	3.0199	5
Asc-Vasa-Recta	52	Id3	0.734227	7.24865	5.03345	5
Asc-Vasa-Recta	53	Sparc	0.733166	3.98408	5.21005	5
Asc-Vasa-Recta	54	Mfge8	0.732741	9.3729	7.41161	5
Asc-Vasa-Recta	55	Selenow	0.729524	1.38285	1.00911	5
Asc-Vasa-Recta	56	Tubb5	0.728412	5.1982	4.02068	5
Asc-Vasa-Recta	57	Ifi44	0.718465	4.05738	4.84662	5
Asc-Vasa-Recta	58	Thbd	0.715663	12.1661	13.814	5
Asc-Vasa-Recta	59	Car8	0.715661	32.4207	21.0367	5
Asc-Vasa-Recta	60	Gnb1	0.709131	4.53081	2.05571	5
Asc-Vasa-Recta	61	Tmem50a	0.707945	1.34466	1.37953	5
Asc-Vasa-Recta	62	Mmp11	0.707685	19.8571	16.0488	5
Asc-Vasa-Recta	63	Tpm3	0.704084	4.81518	3.09818	5
Asc-Vasa-Recta	64	Cd300lg	0.701392	8.85288	7.81745	5
Asc-Vasa-Recta	65	Fxyd6	0.700704	16.1913	13.3482	5
Asc-Vasa-Recta	66	Kank3	0.698397	3.83811	3.75919	5
Asc-Vasa-Recta	67	Plpp3	0.689091	5.09166	3.83213	5
Asc-Vasa-Recta	68	Irx3	0.687245	6.4426	5.54688	5
Asc-Vasa-Recta	69	S100a6	0.679137	5.31477	4.68054	5
Asc-Vasa-Recta	70	Gsn	0.671816	3.05129	2.74775	5
Asc-Vasa-Recta	71	Sp100	0.671039	2.46766	2.37246	5
Asc-Vasa-Recta	72	Mxra8	0.670411	8.99839	7.87676	5
Asc-Vasa-Recta	73	Hacd4	0.664272	19.4939	12.0599	5
Asc-Vasa-Recta	74	Mmrn2	0.652596	0.897041	0.941765	5
Asc-Vasa-Recta	75	Sema3d	0.636752	28.7267	20.5893	5
Asc-Vasa-Recta	76	Lepr	0.635977	30.0397	26.9217	5
Asc-Vasa-Recta	77	Ctla2a	0.634471	0.845493	1.01513	5
Asc-Vasa-Recta	78	Ipo11	0.633671	5.91779	3.93009	5
Asc-Vasa-Recta	79	Fam174b	0.63256	12.4481	11.5633	5
Asc-Vasa-Recta	80	Angpt2	0.632444	13.8783	12.8215	5
Asc-Vasa-Recta	81	Fam49a	0.631016	15.6617	16.2927	5
Asc-Vasa-Recta	82	Nrgn	0.627969	17.0044	13.7066	5
Asc-Vasa-Recta	83	Dapk2	0.62787	6.22783	6.9421	5
Asc-Vasa-Recta	84	Tcim	0.626045	5.98369	8.39136	5
Asc-Vasa-Recta	85	Pdgfa	0.614807	7.92714	5.17226	5
Asc-Vasa-Recta	86	Jam3	0.612667	0.811982	0.609554	5
Asc-Vasa-Recta	87	Fibin	0.609212	10.8337	9.52339	5
Asc-Vasa-Recta	88	Gpr182	0.608019	3.36266	3.20593	5
Asc-Vasa-Recta	89	Hvcn1	0.601648	11.6152	13.4527	5
Asc-Vasa-Recta	90	Slco1a4	0.5688	5.56909	4.47454	5
Asc-Vasa-Recta	91	1110018N20Rik	0.564896	12.9332	17.8162	5
Asc-Vasa-Recta	92	Flrt2	0.562851	3.31492	2.77876	5
Asc-Vasa-Recta	93	Scn1b	0.562059	2.46625	1.70264	5
Asc-Vasa-Recta	94	Prelp	0.555204	6.53552	8.67143	5
Asc-Vasa-Recta	95	Kcnj8	0.550537	3.06061	3.54124	5
Asc-Vasa-Recta	96	Slc2a1	0.544616	2.59451	1.92394	5
Asc-Vasa-Recta	97	Itga8	0.539353	2.698	3.87329	5
Asc-Vasa-Recta	98	Hspb8	0.535372	1.82452	1.60284	5
Asc-Vasa-Recta	99	Hspb2	0.534368	3.39976	2.4193	5
Asc-Vasa-Recta	100	Gm19705	0.528148	2.16911	1.53957	5
Asc-Vasa-Recta	101	Samsn1	0.517679	0.87804	0.925684	5
Asc-Vasa-Recta	102	Cdca7l	0.515191	0.975384	0.890973	5
Asc-Vasa-Recta	103	Stbd1	0.514413	0.957313	0.717099	5
Asc-Vasa-Recta	104	Cfb	0.51035	0.243268	0.194182	5
Asc-Vasa-Recta	105	H3f3b	0.814883	3.19032	1.78455	5
Asc-Vasa-Recta	106	Vamp5	0.770649	5.90971	4.26663	5
Asc-Vasa-Recta	107	Ptma	0.769432	3.0155	1.46797	5
Asc-Vasa-Recta	108	Lmo2	0.763537	22.2954	16.3003	5
Asc-Vasa-Recta	109	Gimap6	0.755594	10.5815	7.53787	5
Asc-Vasa-Recta	110	Cavin2	0.754294	12.6121	8.23404	5
Asc-Vasa-Recta	111	Clec14a	0.744925	24.0059	14.2368	5
Asc-Vasa-Recta	112	H1f0	0.742788	7.52089	2.78056	5
Asc-Vasa-Recta	113	Anxa3	0.728628	11.0057	9.17384	5
Asc-Vasa-Recta	114	Efna1	0.728348	10.1051	7.53319	5
Asc-Vasa-Recta	115	Tpst2	0.724521	7.55517	6.21675	5
Asc-Vasa-Recta	116	Elk3	0.723801	8.95639	7.06606	5
Asc-Vasa-Recta	117	Cd47	0.717019	4.56806	2.5958	5
Asc-Vasa-Recta	118	Selenom	0.716318	4.69381	2.68968	5
Asc-Vasa-Recta	119	Tmem204	0.712839	16.5068	15.4199	5
Asc-Vasa-Recta	120	Tnfrsf1a	0.712752	8.12509	6.25462	5
Asc-Vasa-Recta	121	Arpc3	0.712553	4.17705	2.58971	5
Asc-Vasa-Recta	122	Fam167b	0.710941	4.72812	4.5329	5
Asc-Vasa-Recta	123	Cldn15	0.708599	22.5325	17.7239	5
Asc-Vasa-Recta	124	Grap	0.706882	16.874	14.6313	5
Asc-Vasa-Recta	125	Sncg	0.706625	20.7342	16.722	5
Asc-Vasa-Recta	126	Il10rb	0.703806	8.43447	5.1651	5
Asc-Vasa-Recta	127	Fscn1	0.70296	27.7492	24.3898	5
Asc-Vasa-Recta	128	Ifi27	0.702173	5.52147	3.24484	5
Asc-Vasa-Recta	129	Gnai2	0.699214	4.03314	2.90063	5
Asc-Vasa-Recta	130	Bst2	0.699098	2.3233	2.28818	5
Asc-Vasa-Recta	131	Zfp36l1	0.696561	4.22687	2.4873	5
Asc-Vasa-Recta	132	Npr1	0.696366	16.6537	13.7084	5
Asc-Vasa-Recta	133	Cfl1	0.695477	2.88539	2.31654	5
Asc-Vasa-Recta	134	Ptprb	0.693405	5.10028	6.41934	5
Asc-Vasa-Recta	135	Slc9a3r2	0.692483	6.57996	6.65845	5
Asc-Vasa-Recta	136	Nfib	0.692483	3.35695	2.15416	5
Asc-Vasa-Recta	137	Eva1b	0.690645	2.07276	2.06414	5
Asc-Vasa-Recta	138	Tspan15	0.688879	7.41479	6.23397	5
Asc-Vasa-Recta	139	Cd151	0.688511	8.4192	4.76796	5
Asc-Vasa-Recta	140	Abcg1	0.686011	9.34746	8.09022	5
Asc-Vasa-Recta	141	Dhrs3	0.684828	4.2898	2.27561	5
Asc-Vasa-Recta	142	Anxa5	0.683116	3.40795	2.8885	5
Asc-Vasa-Recta	143	Gngt2	0.682838	11.5828	9.63211	5
Asc-Vasa-Recta	144	Sdcbp	0.681781	5.20403	3.01282	5
Asc-Vasa-Recta	145	H2-T23	0.681157	2.15232	1.94516	5
Asc-Vasa-Recta	146	Meis2	0.679814	4.54939	4.83104	5
Asc-Vasa-Recta	147	Flt1	0.67928	3.3457	5.09873	5
Asc-Vasa-Recta	148	Gm42826	0.678869	1.35039	1.26921	5
Asc-Vasa-Recta	149	Hexa	0.677221	8.89674	5.38331	5
Asc-Vasa-Recta	150	Cald1	0.676311	6.06946	6.13419	5
Asc-Vasa-Recta	151	Plac8	0.67595	0.84981	0.882139	5
Asc-Vasa-Recta	152	Trp53i11	0.673965	28.6011	23.772	5
Asc-Vasa-Recta	153	Pbx1	0.673072	2.59526	1.65212	5
Asc-Vasa-Recta	154	Vasp	0.672054	7.61775	5.29849	5
Asc-Vasa-Recta	155	Rpl17	0.671191	1.06784	0.865355	5
Asc-Vasa-Recta	156	Snrpb	0.670463	3.29621	2.22791	5
Asc-Vasa-Recta	157	Syf2	0.670387	4.85124	3.29294	5
Asc-Vasa-Recta	158	Ramp3	0.669632	8.05969	6.35506	5
Asc-Vasa-Recta	159	Cav2	0.669365	6.256	6.7122	5
Asc-Vasa-Recta	160	Icam2	0.668088	8.79688	8.81735	5
Asc-Vasa-Recta	161	Slc3a2	0.667718	1.14219	0.796785	5
Asc-Vasa-Recta	162	Nupr1	0.667663	10.7194	9.92671	5
Asc-Vasa-Recta	163	Fstl1	0.666092	3.72324	3.9207	5
Asc-Vasa-Recta	164	Ccdc85b	0.663167	6.89383	4.21748	5
Asc-Vasa-Recta	165	Tspan12	0.662691	4.12571	3.82869	5
Asc-Vasa-Recta	166	Arap3	0.66225	2.31093	3.28478	5
Asc-Vasa-Recta	167	Jam2	0.6611	21.0862	16.259	5
Asc-Vasa-Recta	168	Adam15	0.660404	5.67665	6.35856	5
Asc-Vasa-Recta	169	S100a16	0.65996	3.76781	2.77351	5
Asc-Vasa-Recta	170	Rps16	0.656659	2.02127	1.72201	5
Asc-Vasa-Recta	171	Hs3st1	0.654249	19.4616	24.512	5
Asc-Vasa-Recta	172	Tuba1a	0.653842	14.4731	9.20486	5
Asc-Vasa-Recta	173	Clic1	0.653669	2.75631	2.12603	5
Asc-Vasa-Recta	174	Cirbp	0.653519	1.65737	1.47101	5
Asc-Vasa-Recta	175	Dusp3	0.653376	4.50191	4.30173	5
Asc-Vasa-Recta	176	Shisa5	0.653346	3.49235	2.71801	5
Asc-Vasa-Recta	177	F2r	0.652801	7.48828	6.63215	5
Asc-Vasa-Recta	178	Sult1a1	0.652797	3.96077	3.78294	5
Asc-Vasa-Recta	179	Rpl3	0.652452	2.652	1.64173	5
Asc-Vasa-Recta	180	Rps13	0.65084	1.83251	1.60246	5
Asc-Vasa-Recta	181	Adgrf5	0.649606	6.13149	5.43719	5
Asc-Vasa-Recta	182	Pea15a	0.648662	2.58458	2.29764	5
Asc-Vasa-Recta	183	Meox1	0.648451	15.6619	15.6908	5
Asc-Vasa-Recta	184	Prpf40b	0.647855	4.56408	3.3431	5
Asc-Vasa-Recta	185	Cdh5	0.646302	5.42685	7.5881	5
Asc-Vasa-Recta	186	Anapc11	0.645421	2.91234	2.26423	5
Asc-Vasa-Recta	187	Fez2	0.645064	5.37202	4.27687	5
Asc-Vasa-Recta	188	Exoc3l2	0.644545	2.31403	2.85148	5
Asc-Vasa-Recta	189	Jup	0.644466	4.25552	2.79038	5
Asc-Vasa-Recta	190	Gimap4	0.643724	1.85958	2.71194	5
Asc-Vasa-Recta	191	Klf7	0.643558	5.82904	4.44196	5
Asc-Vasa-Recta	192	Map7d1	0.641943	2.36305	2.38262	5
Asc-Vasa-Recta	193	Nfkbia	0.641331	4.24587	3.17163	5
Asc-Vasa-Recta	194	Rapgef5	0.64097	8.85731	7.41916	5
Asc-Vasa-Recta	195	Tmed9	0.639626	4.68099	2.62577	5
Asc-Vasa-Recta	196	Emc10	0.639521	2.93255	2.48314	5
Asc-Vasa-Recta	197	Smtn	0.639489	2.32934	1.70259	5
Asc-Vasa-Recta	198	Hjurp	0.638373	8.48275	5.79351	5
Asc-Vasa-Recta	199	Rpl9	0.637114	0.964615	0.796684	5
Asc-Vasa-Recta	200	Vcam1	0.636541	8.97608	7.40723	5
Asc-Vasa-Recta	201	Tgm2	0.636039	1.42346	1.23458	5
Asc-Vasa-Recta	202	Vat1	0.635475	10.3275	8.09003	5
Asc-Vasa-Recta	203	Itm2c	0.635166	5.06973	3.74936	5
Asc-Vasa-Recta	204	Rcsd1	0.635006	10.4879	8.21433	5
Asc-Vasa-Recta	205	Phlda1	0.633337	15.135	9.92929	5
Asc-Vasa-Recta	206	Ptpru	0.632927	3.74675	3.60823	5
Asc-Vasa-Recta	207	Rhob	0.63244	4.44395	4.46624	5
Asc-Vasa-Recta	208	Arhgap31	0.632285	1.64723	1.84759	5
Asc-Vasa-Recta	209	Rchy1	0.630959	1.25443	1.14519	5
Asc-Vasa-Recta	210	Pon2	0.630906	2.84238	2.56415	5
Asc-Vasa-Recta	211	Wscd1	0.630155	11.4727	8.5308	5
Asc-Vasa-Recta	212	Rtp4	0.629697	3.52667	4.25628	5
Asc-Vasa-Recta	213	Rps6	0.629442	2.2591	1.60975	5
Asc-Vasa-Recta	214	Gnb2	0.629291	2.50813	2.02794	5
Asc-Vasa-Recta	215	Rpl23a	0.628399	1.86551	1.69389	5
Asc-Vasa-Recta	216	Chst2	0.627083	4.76823	5.53209	5
Asc-Vasa-Recta	217	Bnip2	0.626799	4.39594	4.29613	5
Asc-Vasa-Recta	218	Ushbp1	0.626763	2.80141	2.53009	5
Asc-Vasa-Recta	219	Lfng	0.626451	5.94795	6.5827	5
Asc-Vasa-Recta	220	Gimap5	0.626442	9.18729	8.93754	5
Asc-Vasa-Recta	221	Rflnb	0.624692	2.97853	2.49587	5
Asc-Vasa-Recta	222	Rsad2	0.624659	5.24638	5.67684	5
Asc-Vasa-Recta	223	Cnbp	0.624546	2.97721	1.65235	5
Asc-Vasa-Recta	224	Mef2c	0.624503	1.48307	2.07086	5
Asc-Vasa-Recta	225	Sipa1	0.624339	2.93382	3.30285	5
Asc-Vasa-Recta	226	Fabp5	0.624285	13.2154	7.78061	5
Asc-Vasa-Recta	227	Golga7	0.623033	6.55355	2.90954	5
Asc-Vasa-Recta	228	Slc43a3	0.621745	8.61638	6.74214	5
Asc-Vasa-Recta	229	Tuba1b	0.621004	3.46788	2.42521	5
Asc-Vasa-Recta	230	Slfn5	0.62041	4.03428	2.43197	5
Asc-Vasa-Recta	231	Marcksl1	0.620067	9.81498	8.84687	5
Asc-Vasa-Recta	232	Laptm4b	0.618632	0.800877	0.590904	5
Asc-Vasa-Recta	233	Slc50a1	0.618164	4.82906	3.89589	5
Asc-Vasa-Recta	234	Tmed5	0.618019	3.10918	2.68793	5
Asc-Vasa-Recta	235	Msn	0.617399	1.1191	1.01415	5
Asc-Vasa-Recta	236	Tpm4	0.617153	1.25693	1.12119	5
Asc-Vasa-Recta	237	Lmcd1	0.616609	2.62605	2.60458	5
Asc-Vasa-Recta	238	Dpysl2	0.616601	3.37064	3.25866	5
Asc-Vasa-Recta	239	Ripply3	0.616499	5.97198	5.03768	5
Asc-Vasa-Recta	240	Epn2	0.615786	4.28511	3.91752	5
Asc-Vasa-Recta	241	Cd93	0.615676	7.74445	7.26375	5
Asc-Vasa-Recta	242	Mapk12	0.615533	9.61658	7.7689	5
Asc-Vasa-Recta	243	Rpl13	0.615496	1.94105	1.6609	5
Asc-Vasa-Recta	244	Ramp2	0.615347	2.03915	1.93845	5
Asc-Vasa-Recta	245	Amotl1	0.615111	9.42104	7.55164	5
Asc-Vasa-Recta	246	Cdc42ep3	0.615107	13.3308	9.22823	5
Asc-Vasa-Recta	247	Cmtm8	0.614958	5.14674	3.88199	5
Asc-Vasa-Recta	248	Tspan13	0.614133	2.16934	1.90897	5
Asc-Vasa-Recta	249	Tnfaip2	0.613896	4.78407	4.64643	5
Asc-Vasa-Recta	250	Atp1b3	0.612755	3.22763	2.63494	5
Asc-Vasa-Recta	251	Psmb10	0.611923	1.81284	2.20633	5
Asc-Vasa-Recta	252	Ccnd2	0.611863	5.94336	5.43877	5
Asc-Vasa-Recta	253	Arhgdia	0.611781	2.6121	2.07817	5
Asc-Vasa-Recta	254	Lrrc8a	0.611556	1.29912	1.00961	5
Asc-Vasa-Recta	255	Hyal2	0.611497	4.78474	3.28802	5
Asc-Vasa-Recta	256	Ahnak	0.610733	0.668496	0.591762	5
Asc-Vasa-Recta	257	Ifnar2	0.610539	1.63205	1.71487	5
Asc-Vasa-Recta	258	Actb	0.610115	1.41358	1.25521	5
Asc-Vasa-Recta	259	Mpzl1	0.609359	1.69132	1.68089	5
Asc-Vasa-Recta	260	Rassf9	0.60902	5.7967	5.70325	5
Asc-Vasa-Recta	261	Lims2	0.608595	1.23335	1.12506	5
Asc-Vasa-Recta	262	Apobec3	0.608394	0.555932	0.676571	5
Asc-Vasa-Recta	263	Unc45b	0.607766	6.1797	7.34978	5
Asc-Vasa-Recta	264	Thrsp	0.607557	9.38567	7.29108	5
Asc-Vasa-Recta	265	Dram1	0.607368	10.0433	11.5266	5
Asc-Vasa-Recta	266	Sh2d3c	0.607207	3.78582	3.16288	5
Asc-Vasa-Recta	267	Endod1	0.606815	8.04053	6.89389	5
Asc-Vasa-Recta	268	Npffr1	0.606422	2.08796	2.02899	5
Asc-Vasa-Recta	269	Cyp20a1	0.606289	5.26727	4.8942	5
Asc-Vasa-Recta	270	Bcam	0.606287	2.44294	3.02943	5
Asc-Vasa-Recta	271	Plscr4	0.605912	6.02296	3.44657	5
Asc-Vasa-Recta	272	Cdc42ep2	0.605646	2.53606	2.03799	5
Asc-Vasa-Recta	273	Lbp	0.605614	11.5561	9.47454	5
Asc-Vasa-Recta	274	Dhrs7	0.605224	7.42269	5.85018	5
Asc-Vasa-Recta	275	Emp3	0.604975	2.2684	2.88928	5
Asc-Vasa-Recta	276	Tmbim1	0.604616	4.55274	4.03327	5
Asc-Vasa-Recta	277	Rhoc	0.604601	1.43904	0.931421	5
Asc-Vasa-Recta	278	Sbds	0.604143	3.23528	2.4444	5
Asc-Vasa-Recta	279	H2-T22	0.604098	1.23607	1.28566	5
Asc-Vasa-Recta	280	Arhgef40	0.603902	3.54945	2.83411	5
Asc-Vasa-Recta	281	Epha4	0.603886	3.80589	3.65415	5
Asc-Vasa-Recta	282	Cd38	0.603749	2.93789	2.99784	5
Asc-Vasa-Recta	283	Kcnb1	0.603741	4.7449	4.40695	5
Asc-Vasa-Recta	284	Fxyd5	0.602524	2.34779	2.53065	5
Asc-Vasa-Recta	285	Tmem88	0.602181	10.2689	9.25545	5
Asc-Vasa-Recta	286	Leprot	0.601664	1.26601	1.39485	5
Asc-Vasa-Recta	287	Enpep	0.60123	5.18102	3.07701	5
Asc-Vasa-Recta	288	Carhsp1	0.600968	5.12571	4.49138	5
Asc-Vasa-Recta	289	Pxdc1	0.600661	19.0724	20.6242	5
Asc-Vasa-Recta	290	Myl12b	0.600177	2.50836	1.88889	5
Asc-Vasa-Recta	291	Ets2	0.59905	5.8943	4.40083	5
Asc-Vasa-Recta	292	F8	0.59861	2.6381	2.28982	5
Asc-Vasa-Recta	293	Praf2	0.596284	2.91849	3.3724	5
Asc-Vasa-Recta	294	Cbfa2t3	0.594236	9.78654	8.68213	5
Asc-Vasa-Recta	295	Triobp	0.593382	2.44884	2.36244	5
Asc-Vasa-Recta	296	Nectin2	0.593243	1.12896	0.957032	5
Asc-Vasa-Recta	297	Arpc1b	0.59304	0.372513	0.434386	5
Asc-Vasa-Recta	298	Ephb4	0.593	1.89278	1.96228	5
Asc-Vasa-Recta	299	Tbxa2r	0.592732	3.90458	4.30503	5
Asc-Vasa-Recta	300	Mfng	0.591966	6.1794	4.90361	5
Asc-Vasa-Recta	301	Bambi	0.590873	1.98156	1.82591	5
Asc-Vasa-Recta	302	Rnf144a	0.590608	7.03552	7.8202	5
Asc-Vasa-Recta	303	Ggta1	0.590467	4.78958	5.63171	5
Asc-Vasa-Recta	304	9530082P21Rik	0.58921	3.39519	4.10809	5
Asc-Vasa-Recta	305	Isg15	0.588862	3.05486	3.59716	5
Asc-Vasa-Recta	306	Rhoj	0.588833	3.92103	3.35376	5
Asc-Vasa-Recta	307	Fas	0.5885	2.29063	1.71446	5
Asc-Vasa-Recta	308	Rps7	0.588312	0.799697	0.689823	5
Asc-Vasa-Recta	309	Cmpk2	0.588228	1.03841	1.09766	5
Asc-Vasa-Recta	310	2007-09-01	0.58808	1.28091	0.83308	5
Asc-Vasa-Recta	311	Psmb8	0.587921	4.63214	4.83721	5
Asc-Vasa-Recta	312	Gata2	0.587859	6.49067	5.41703	5
Asc-Vasa-Recta	313	Brip1	0.587724	2.56116	2.0528	5
Asc-Vasa-Recta	314	Gbp7	0.587583	2.3578	2.47026	5
Asc-Vasa-Recta	315	Rarg	0.587399	2.98957	2.1605	5
Asc-Vasa-Recta	316	Gm13889	0.586614	19.2387	21.6774	5
Asc-Vasa-Recta	317	Cpne2	0.586499	4.76468	4.18249	5
Asc-Vasa-Recta	318	Nrp2	0.58617	2.46842	3.15308	5
Asc-Vasa-Recta	319	Acvrl1	0.585432	2.74458	2.63268	5
Asc-Vasa-Recta	320	Pdia5	0.584607	2.42855	1.62048	5
Asc-Vasa-Recta	321	Bub3	0.583824	1.44715	1.47513	5
Asc-Vasa-Recta	322	Plaur	0.583739	1.41792	1.44132	5
Asc-Vasa-Recta	323	Gbp2	0.58363	3.76377	4.74947	5
Asc-Vasa-Recta	324	Cyp2d22	0.583486	2.21042	2.2182	5
Asc-Vasa-Recta	325	Ppfibp1	0.583452	1.3563	0.870174	5
Asc-Vasa-Recta	326	Trim35	0.583196	1.76303	1.39762	5
Asc-Vasa-Recta	327	Mid1ip1	0.582344	1.82086	1.40621	5
Asc-Vasa-Recta	328	Serpinb6a	0.581559	1.6552	1.51784	5
Asc-Vasa-Recta	329	Cracr2b	0.581432	4.89156	4.18366	5
Asc-Vasa-Recta	330	Sumo3	0.581268	0.911783	0.936452	5
Asc-Vasa-Recta	331	Tnfrsf26	0.580938	3.46478	3.35391	5
Asc-Vasa-Recta	332	Stab1	0.580641	3.50981	2.44436	5
Asc-Vasa-Recta	333	Cped1	0.58015	1.39866	1.41521	5
Asc-Vasa-Recta	334	Il33	0.579846	2.49345	2.52241	5
Asc-Vasa-Recta	335	Gnb4	0.579481	1.42128	1.22961	5
Asc-Vasa-Recta	336	Klf10	0.579328	1.01351	1.02513	5
Asc-Vasa-Recta	337	Rnpep	0.579213	1.43545	1.20171	5
Asc-Vasa-Recta	338	Ndrg2	0.579099	1.743	1.21128	5
Asc-Vasa-Recta	339	Cyth3	0.578969	0.809393	0.743653	5
Asc-Vasa-Recta	340	Rcn3	0.578475	2.7427	2.90519	5
Asc-Vasa-Recta	341	Enho	0.578456	5.30946	6.42431	5
Asc-Vasa-Recta	342	Npdc1	0.578106	3.19561	3.2163	5
Asc-Vasa-Recta	343	Tspan4	0.577904	2.18355	1.68738	5
Asc-Vasa-Recta	344	2004-09-01	0.577777	2.3323	2.10838	5
Asc-Vasa-Recta	345	Gm49767	0.577567	1.73056	1.61589	5
Asc-Vasa-Recta	346	Ptgs1	0.577565	2.47608	1.97921	5
Asc-Vasa-Recta	347	Ing1	0.576467	2.62179	1.78811	5
Asc-Vasa-Recta	348	Gm2694	0.576284	3.65533	3.86896	5
Asc-Vasa-Recta	349	Iigp1	0.574933	2.27379	2.34753	5
Asc-Vasa-Recta	350	S1pr1	0.574297	2.85911	2.84736	5
Asc-Vasa-Recta	351	2010-09-01	0.574057	1.93254	2.00498	5
Asc-Vasa-Recta	352	Spaar	0.574019	19.6147	15.4563	5
Asc-Vasa-Recta	353	Gm20559	0.573969	0.998049	0.916621	5
Asc-Vasa-Recta	354	Entpd1	0.573407	3.46435	3.31154	5
Asc-Vasa-Recta	355	Itga5	0.573376	4.80412	4.45437	5
Asc-Vasa-Recta	356	Bag5	0.573238	1.75717	1.86321	5
Asc-Vasa-Recta	357	Rasip1	0.573043	5.11927	6.56209	5
Asc-Vasa-Recta	358	Ifit1	0.572749	1.27366	1.37166	5
Asc-Vasa-Recta	359	Pear1	0.572692	3.83231	2.73103	5
Asc-Vasa-Recta	360	Sirpa	0.572362	1.72246	1.62671	5
Asc-Vasa-Recta	361	Cavin1	0.572338	2.93754	2.54974	5
Asc-Vasa-Recta	362	Casp8	0.571883	1.96711	1.21089	5
Asc-Vasa-Recta	363	Cdc42ep1	0.571706	2.53568	2.36749	5
Asc-Vasa-Recta	364	Map1b	0.571254	1.19771	1.30599	5
Asc-Vasa-Recta	365	Kctd12	0.571208	2.48121	1.88472	5
Asc-Vasa-Recta	366	Fmnl3	0.571055	2.7108	2.97195	5
Asc-Vasa-Recta	367	Tmem44	0.569891	4.27519	4.20368	5
Asc-Vasa-Recta	368	Cnpy3	0.569799	3.44295	3.42831	5
Asc-Vasa-Recta	369	Sde2	0.569111	3.35547	1.66651	5
Asc-Vasa-Recta	370	Homer3	0.568717	1.71684	1.65097	5
Asc-Vasa-Recta	371	Cdc42ep4	0.568376	1.18105	1.20676	5
Asc-Vasa-Recta	372	Cdr2l	0.568354	18.1369	11.5479	5
Asc-Vasa-Recta	373	2900052L18Rik	0.568266	6.11387	5.01527	5
Asc-Vasa-Recta	374	Rftn2	0.568125	21.0856	23.9628	5
Asc-Vasa-Recta	375	Ifngr2	0.567796	2.93688	1.60937	5
Asc-Vasa-Recta	376	Tie1	0.567746	0.705454	0.766168	5
Asc-Vasa-Recta	377	Stap2	0.56744	2.53232	2.85026	5
Asc-Vasa-Recta	378	Abhd8	0.567307	1.31206	1.0456	5
Asc-Vasa-Recta	379	Hoxb5	0.567177	3.33592	2.93357	5
Asc-Vasa-Recta	380	Nrros	0.56692	1.68776	1.43774	5
Asc-Vasa-Recta	381	Tspan17	0.566613	9.85432	9.10921	5
Asc-Vasa-Recta	382	Fam43a	0.56633	2.81998	2.04798	5
Asc-Vasa-Recta	383	Cnrip1	0.565818	4.45838	5.49465	5
Asc-Vasa-Recta	384	Oasl2	0.565691	2.79167	3.28674	5
Asc-Vasa-Recta	385	Tecpr1	0.565623	1.53956	1.10078	5
Asc-Vasa-Recta	386	Fam57b	0.565561	9.00369	12.463	5
Asc-Vasa-Recta	387	Egln3	0.565489	4.33391	3.52666	5
Asc-Vasa-Recta	388	Rgs3	0.565293	5.72262	5.57188	5
Asc-Vasa-Recta	389	Smad1	0.565224	1.99829	1.74515	5
Asc-Vasa-Recta	390	Serpinh1	0.564831	3.11285	2.09007	5
Asc-Vasa-Recta	391	Camk1	0.564624	0.489485	0.439237	5
Asc-Vasa-Recta	392	Plxnd1	0.564576	1.03799	1.14093	5
Asc-Vasa-Recta	393	Ercc1	0.564501	1.02894	0.946835	5
Asc-Vasa-Recta	394	Emd	0.564265	2.3504	1.5994	5
Asc-Vasa-Recta	395	Upp1	0.563471	1.00282	0.880287	5
Asc-Vasa-Recta	396	Tmem109	0.562967	1.9747	1.10849	5
Asc-Vasa-Recta	397	Calcrl	0.562789	0.781458	0.733218	5
Asc-Vasa-Recta	398	Arf2	0.562597	2.41778	2.41561	5
Asc-Vasa-Recta	399	Itpripl2	0.562417	10.3274	9.24643	5
Asc-Vasa-Recta	400	Rasa4	0.562074	0.642916	0.506117	5
Asc-Vasa-Recta	401	Ube2g2	0.561886	1.71519	1.80686	5
Asc-Vasa-Recta	402	Mesd	0.561789	0.602163	0.510429	5
Asc-Vasa-Recta	403	Vamp3	0.561747	2.85624	3.18989	5
Asc-Vasa-Recta	404	Nras	0.561465	1.09206	1.01245	5
Asc-Vasa-Recta	405	Anxa1	0.560239	3.00704	3.30668	5
Asc-Vasa-Recta	406	Krt80	0.559809	7.69234	5.4204	5
Asc-Vasa-Recta	407	Gm13056	0.559297	3.32471	3.72272	5
Asc-Vasa-Recta	408	Slc29a1	0.559081	2.20259	1.6007	5
Asc-Vasa-Recta	409	Ccdc82	0.559053	2.15319	1.8859	5
Asc-Vasa-Recta	410	H2-Q4	0.559006	0.649337	0.632857	5
Asc-Vasa-Recta	411	Scarb1	0.558988	2.03557	2.11361	5
Asc-Vasa-Recta	412	Snrk	0.558826	1.24922	0.802646	5
Asc-Vasa-Recta	413	Dele1	0.55856	0.661022	0.568391	5
Asc-Vasa-Recta	414	Lgals9	0.558371	1.27099	0.970222	5
Asc-Vasa-Recta	415	Snapin	0.558323	0.701476	0.551756	5
Asc-Vasa-Recta	416	Myct1	0.558165	0.999568	1.1067	5
Asc-Vasa-Recta	417	Gng2	0.558163	2.152	2.15569	5
Asc-Vasa-Recta	418	Nmi	0.558001	0.657323	0.6032	5
Asc-Vasa-Recta	419	Hist3h2a	0.55791	1.54209	1.22097	5
Asc-Vasa-Recta	420	Spryd3	0.557814	1.17823	1.04034	5
Asc-Vasa-Recta	421	Gm11373	0.557245	1.50379	1.32015	5
Asc-Vasa-Recta	422	Lamb2	0.557011	1.72567	1.76919	5
Asc-Vasa-Recta	423	Ifit3	0.556887	2.99642	2.44128	5
Asc-Vasa-Recta	424	Plp2	0.556499	1.21652	1.14366	5
Asc-Vasa-Recta	425	Hhex	0.55597	1.56313	1.53302	5
Asc-Vasa-Recta	426	Robo4	0.555799	0.479017	0.489799	5
Asc-Vasa-Recta	427	Dnmt1	0.555428	1.9147	1.56419	5
Asc-Vasa-Recta	428	P3h4	0.555247	5.77692	5.57213	5
Asc-Vasa-Recta	429	Ifi35	0.555232	0.589278	0.603497	5
Asc-Vasa-Recta	430	Fbxo6	0.555152	0.687765	0.617435	5
Asc-Vasa-Recta	431	Bace2	0.555002	9.34589	6.15283	5
Asc-Vasa-Recta	432	Gm8995	0.554995	2.60507	2.42143	5
Asc-Vasa-Recta	433	N4bp3	0.554955	1.27974	1.15936	5
Asc-Vasa-Recta	434	Zfp979	0.55481	5.08727	5.45967	5
Asc-Vasa-Recta	435	Trim16	0.554615	7.09031	6.18376	5
Asc-Vasa-Recta	436	2810025M15Rik	0.554562	0.600404	0.418686	5
Asc-Vasa-Recta	437	Il16	0.55449	1.92544	1.94363	5
Asc-Vasa-Recta	438	Ntf3	0.554374	1.91681	2.23614	5
Asc-Vasa-Recta	439	Plscr3	0.554317	0.945326	0.844499	5
Asc-Vasa-Recta	440	Chst15	0.554194	3.28118	4.14816	5
Asc-Vasa-Recta	441	Cmtm3	0.554191	1.52048	1.19321	5
Asc-Vasa-Recta	442	St6galnac4	0.554175	6.33835	5.53973	5
Asc-Vasa-Recta	443	Fam53b	0.553934	0.888172	0.842518	5
Asc-Vasa-Recta	444	Phf1	0.553747	3.18162	2.23562	5
Asc-Vasa-Recta	445	Taf7	0.553459	2.66857	2.62894	5
Asc-Vasa-Recta	446	Gm44645	0.55318	1.24468	1.14755	5
Asc-Vasa-Recta	447	Sox7	0.553114	7.05006	5.92179	5
Asc-Vasa-Recta	448	Thsd1	0.552448	5.59623	4.94393	5
Asc-Vasa-Recta	449	Dixdc1	0.552413	3.13176	2.45709	5
Asc-Vasa-Recta	450	Bmyc	0.551927	1.01109	0.981422	5
Asc-Vasa-Recta	451	1700025G04Rik	0.5519	2.31388	2.23787	5
Asc-Vasa-Recta	452	Ikzf5	0.551364	2.73152	1.83998	5
Asc-Vasa-Recta	453	Map1s	0.551085	2.38508	2.4598	5
Asc-Vasa-Recta	454	Dpagt1	0.5508	2.89996	1.87444	5
Asc-Vasa-Recta	455	Ppm1f	0.550685	2.79818	2.04466	5
Asc-Vasa-Recta	456	Rbm22	0.55062	0.664763	0.554901	5
Asc-Vasa-Recta	457	Tril	0.550619	1.87693	2.02584	5
Asc-Vasa-Recta	458	Arhgef15	0.550607	0.733082	0.728584	5
Asc-Vasa-Recta	459	Mapk11	0.550526	3.03899	3.57075	5
Asc-Vasa-Recta	460	Ephx1	0.55042	2.54657	2.22894	5
Asc-Vasa-Recta	461	Slfn2	0.550394	0.341117	0.362893	5
Asc-Vasa-Recta	462	Helz2	0.550352	1.37535	1.47976	5
Asc-Vasa-Recta	463	Fgd5	0.550221	0.819137	0.985729	5
Asc-Vasa-Recta	464	Ifit3b	0.550208	1.42108	1.61321	5
Asc-Vasa-Recta	465	Rasgrp3	0.549777	1.43319	1.71605	5
Asc-Vasa-Recta	466	Pim1	0.549745	0.513259	0.552375	5
Asc-Vasa-Recta	467	Vim	0.549196	0.494134	0.827178	5
Asc-Vasa-Recta	468	Erg	0.549156	2.68319	2.94277	5
Asc-Vasa-Recta	469	Ppp1r18	0.548739	1.24406	1.41898	5
Asc-Vasa-Recta	470	Pakap-2	0.548123	1.14649	0.828421	5
Asc-Vasa-Recta	471	Tbrg1	0.548048	0.533025	0.494234	5
Asc-Vasa-Recta	472	Sgce	0.547903	1.96512	1.4507	5
Asc-Vasa-Recta	473	Hfe	0.547876	0.906121	0.812886	5
Asc-Vasa-Recta	474	Csrp1	0.547814	1.31359	1.22655	5
Asc-Vasa-Recta	475	Cmtm7	0.547596	0.867909	0.861065	5
Asc-Vasa-Recta	476	Nuak1	0.547218	1.13762	1.09408	5
Asc-Vasa-Recta	477	Irf9	0.546973	0.758404	0.733686	5
Asc-Vasa-Recta	478	Mfap1b	0.546968	2.00617	1.14036	5
Asc-Vasa-Recta	479	Gm13568	0.546861	0.575122	0.635645	5
Asc-Vasa-Recta	480	Arl16	0.546836	3.44307	2.21542	5
Asc-Vasa-Recta	481	Nlrc3	0.546699	1.21901	1.13276	5
Asc-Vasa-Recta	482	Ccdc115	0.546248	1.99425	1.42763	5
Asc-Vasa-Recta	483	Spata7	0.546003	0.654588	0.543325	5
Asc-Vasa-Recta	484	Gtf3c2	0.545946	0.57754	0.535153	5
Asc-Vasa-Recta	485	Sema4c	0.54593	1.62675	1.81628	5
Asc-Vasa-Recta	486	Nipal2	0.545926	0.70102	0.635216	5
Asc-Vasa-Recta	487	Psmb9	0.5457	1.87861	1.70193	5
Asc-Vasa-Recta	488	Cd1d1	0.545453	2.1293	2.43023	5
Asc-Vasa-Recta	489	Ehd2	0.545449	1.09616	1.02615	5
Asc-Vasa-Recta	490	Prmt2	0.545393	2.83037	2.17359	5
Asc-Vasa-Recta	491	Grrp1	0.545241	1.0579	1.19603	5
Asc-Vasa-Recta	492	Ppie	0.545182	2.51379	1.65204	5
Asc-Vasa-Recta	493	Gm536	0.544987	2.11126	2.02902	5
Asc-Vasa-Recta	494	Gja1	0.544826	2.49826	2.9385	5
Asc-Vasa-Recta	495	Exosc1	0.544746	2.58812	1.41307	5
Asc-Vasa-Recta	496	St3gal5	0.544701	3.83212	4.01516	5
Asc-Vasa-Recta	497	Stom	0.544678	1.63258	1.4931	5
Asc-Vasa-Recta	498	Mndal	0.544515	0.553633	0.697766	5
Asc-Vasa-Recta	499	Rilpl1	0.544499	0.714758	0.601138	5
Asc-Vasa-Recta	500	Klhl6	0.544207	1.58193	1.58474	5
Asc-Vasa-Recta	501	Cers4	0.543955	0.317556	0.265973	5
Asc-Vasa-Recta	502	3110099E03Rik	0.543923	1.15582	1.27427	5
Asc-Vasa-Recta	503	Yes1	0.543745	1.56188	0.877439	5
Asc-Vasa-Recta	504	Cmklr1	0.543728	1.22085	1.16614	5
Asc-Vasa-Recta	505	Slc22a15	0.543684	1.25203	1.08961	5
Asc-Vasa-Recta	506	Ube2l6	0.543287	1.37094	1.49075	5
Asc-Vasa-Recta	507	Ino80c	0.543197	1.12424	0.90788	5
Asc-Vasa-Recta	508	Sigmar1	0.542984	0.901956	0.831758	5
Asc-Vasa-Recta	509	Crlf2	0.542533	1.07548	0.962173	5
Asc-Vasa-Recta	510	0610010K14Rik	0.542416	1.15436	1.10522	5
Asc-Vasa-Recta	511	Twf2	0.542228	2.44171	1.92814	5
Asc-Vasa-Recta	512	Tead2	0.542127	1.85031	2.03039	5
Asc-Vasa-Recta	513	Gpr4	0.542088	1.74963	2.02609	5
Asc-Vasa-Recta	514	Ehbp1l1	0.542015	1.20606	1.19826	5
Asc-Vasa-Recta	515	Ifitm10	0.541978	4.58496	4.59959	5
Asc-Vasa-Recta	516	Spaca6	0.541338	0.679384	0.599489	5
Asc-Vasa-Recta	517	Serpinb6b	0.541179	1.95933	1.85189	5
Asc-Vasa-Recta	518	Irf1	0.540977	0.93881	1.02336	5
Asc-Vasa-Recta	519	Ccdc86	0.540947	0.719988	0.661025	5
Asc-Vasa-Recta	520	B3gnt3	0.540654	2.20503	2.02978	5
Asc-Vasa-Recta	521	Bok	0.540598	2.39693	1.89033	5
Asc-Vasa-Recta	522	Lrrc32	0.540596	1.73783	1.48475	5
Asc-Vasa-Recta	523	Gas2l1	0.540591	1.41004	1.1409	5
Asc-Vasa-Recta	524	Klk8	0.540492	1.43938	1.58797	5
Asc-Vasa-Recta	525	Unc5b	0.540247	1.4975	1.154	5
Asc-Vasa-Recta	526	Cnp	0.540239	1.1053	1.21296	5
Asc-Vasa-Recta	527	Pcdh12	0.539864	1.71488	1.68832	5
Asc-Vasa-Recta	528	Olfr295	0.539557	2.32368	1.97412	5
Asc-Vasa-Recta	529	Lama4	0.539483	1.65534	1.25164	5
Asc-Vasa-Recta	530	Adprh	0.539214	0.678608	0.655032	5
Asc-Vasa-Recta	531	Fkbp7	0.53899	4.35225	2.92825	5
Asc-Vasa-Recta	532	P4ha2	0.53828	1.12713	0.714724	5
Asc-Vasa-Recta	533	Bvht	0.538221	0.930777	0.769784	5
Asc-Vasa-Recta	534	Atp2b4	0.538185	0.822044	0.579394	5
Asc-Vasa-Recta	535	Hrct1	0.538094	2.07935	2.59781	5
Asc-Vasa-Recta	536	Flt4	0.538091	3.5392	3.33419	5
Asc-Vasa-Recta	537	Dubr	0.538028	1.26317	1.23901	5
Asc-Vasa-Recta	538	Chst12	0.537965	2.70628	2.25563	5
Asc-Vasa-Recta	539	Epha2	0.537814	1.62212	1.54942	5
Asc-Vasa-Recta	540	Mettl4	0.537779	0.891199	0.723957	5
Asc-Vasa-Recta	541	Mcm3	0.537732	1.86783	2.09298	5
Asc-Vasa-Recta	542	Phf11d	0.53764	0.928964	1.01765	5
Asc-Vasa-Recta	543	Irf7	0.537631	0.733589	0.978323	5
Asc-Vasa-Recta	544	Slco4a1	0.537567	1.44993	1.14149	5
Asc-Vasa-Recta	545	Robo3	0.537139	0.892353	0.886798	5
Asc-Vasa-Recta	546	Olfr1431	0.537077	1.65218	1.56161	5
Asc-Vasa-Recta	547	Gab3	0.536996	2.03252	2.19267	5
Asc-Vasa-Recta	548	Bet1l	0.536723	0.726492	0.526443	5
Asc-Vasa-Recta	549	Procr	0.536547	2.52104	2.6717	5
Asc-Vasa-Recta	550	Gm4759	0.536449	3.69103	2.08086	5
Asc-Vasa-Recta	551	Pros1	0.536308	0.413158	0.368465	5
Asc-Vasa-Recta	552	Akr1b3	0.536177	0.875542	0.684977	5
Asc-Vasa-Recta	553	Mir100hg	0.535517	2.20905	1.69981	5
Asc-Vasa-Recta	554	Bicd2	0.535485	1.85692	1.20449	5
Asc-Vasa-Recta	555	Nckipsd	0.535301	1.30884	1.26851	5
Asc-Vasa-Recta	556	Dhx58	0.535242	1.34632	1.30612	5
Asc-Vasa-Recta	557	Pole	0.535231	1.24444	1.26126	5
Asc-Vasa-Recta	558	Slc25a24	0.535182	2.17102	1.77314	5
Asc-Vasa-Recta	559	Tnfaip8l1	0.535053	2.43607	2.31686	5
Asc-Vasa-Recta	560	Maoa	0.535014	1.33029	0.877616	5
Asc-Vasa-Recta	561	Caskin2	0.53485	0.676761	0.657383	5
Asc-Vasa-Recta	562	Dkc1	0.534742	0.621673	0.502419	5
Asc-Vasa-Recta	563	Clec1a	0.53419	0.743617	0.920143	5
Asc-Vasa-Recta	564	Tax1bp3	0.534088	0.426651	0.287589	5
Asc-Vasa-Recta	565	Rnf215	0.533984	0.338954	0.271515	5
Asc-Vasa-Recta	566	Palmd	0.533975	1.12106	1.13573	5
Asc-Vasa-Recta	567	Uba7	0.533721	1.55568	1.67035	5
Asc-Vasa-Recta	568	Nos3	0.533312	1.6404	2.04175	5
Asc-Vasa-Recta	569	Gm17494	0.533265	0.455019	0.31869	5
Asc-Vasa-Recta	570	Sox18	0.53319	2.53068	2.35521	5
Asc-Vasa-Recta	571	Csrp2	0.533122	0.465498	0.554802	5
Asc-Vasa-Recta	572	B130024G19Rik	0.533054	0.406808	0.308158	5
Asc-Vasa-Recta	573	Myd88	0.53304	1.11143	1.1473	5
Asc-Vasa-Recta	574	Pald1	0.532749	1.68833	1.71903	5
Asc-Vasa-Recta	575	Ifnar1	0.532711	0.472041	0.416872	5
Asc-Vasa-Recta	576	Gm2961	0.532365	0.485154	0.344143	5
Asc-Vasa-Recta	577	Emilin1	0.532288	1.04564	0.993993	5
Asc-Vasa-Recta	578	Serpine2	0.532279	0.866906	0.906407	5
Asc-Vasa-Recta	579	Fblim1	0.532226	0.832062	0.780841	5
Asc-Vasa-Recta	580	Usp18	0.531949	0.476763	0.46038	5
Asc-Vasa-Recta	581	Filip1l	0.531771	1.05415	1.31891	5
Asc-Vasa-Recta	582	Sp110	0.531626	1.68396	1.69417	5
Asc-Vasa-Recta	583	Hspa12b	0.531597	1.49632	1.5049	5
Asc-Vasa-Recta	584	Ifi204	0.531422	1.19225	1.35319	5
Asc-Vasa-Recta	585	Lpcat1	0.531263	2.25284	1.9308	5
Asc-Vasa-Recta	586	1700003I16Rik	0.531191	0.930757	0.845957	5
Asc-Vasa-Recta	587	Gm13684	0.530959	1.34459	1.16248	5
Asc-Vasa-Recta	588	Mageh1	0.530887	1.10826	0.704209	5
Asc-Vasa-Recta	589	Ino80e	0.530877	0.87981	0.766035	5
Asc-Vasa-Recta	590	Jcad	0.530869	2.80364	3.14116	5
Asc-Vasa-Recta	591	Rtp3	0.530804	1.46345	1.49783	5
Asc-Vasa-Recta	592	Olfr157	0.530754	0.345676	0.332711	5
Asc-Vasa-Recta	593	Gm6209	0.530612	1.67092	1.64167	5
Asc-Vasa-Recta	594	Serpinb9	0.530567	0.315196	0.329215	5
Asc-Vasa-Recta	595	Snai2	0.530442	2.01758	2.26617	5
Asc-Vasa-Recta	596	Xcr1	0.530365	1.37916	1.22623	5
Asc-Vasa-Recta	597	Trim12a	0.530055	0.632766	0.627029	5
Asc-Vasa-Recta	598	Pqlc3	0.529709	2.30559	1.73746	5
Asc-Vasa-Recta	599	Arhgef26	0.529648	1.48307	1.25319	5
Asc-Vasa-Recta	600	Shfl	0.529639	1.41188	1.43838	5
Asc-Vasa-Recta	601	Gm10389	0.529512	2.03736	1.93274	5
Asc-Vasa-Recta	602	Gjc3	0.529375	1.41858	1.29521	5
Asc-Vasa-Recta	603	Ccdc9	0.529139	0.899694	0.720129	5
Asc-Vasa-Recta	604	C430049B03Rik	0.529108	1.57368	1.92939	5
Asc-Vasa-Recta	605	Fut11	0.529084	3.50721	1.95718	5
Asc-Vasa-Recta	606	Tbkbp1	0.528875	1.3804	1.64449	5
Asc-Vasa-Recta	607	Tes	0.528838	0.720489	0.584144	5
Asc-Vasa-Recta	608	Tm6sf1	0.528763	1.45739	1.71238	5
Asc-Vasa-Recta	609	Olfr56	0.528137	2.0497	2.09235	5
Asc-Vasa-Recta	610	Dpysl3	0.528037	1.82313	1.5413	5
Asc-Vasa-Recta	611	Gm10499	0.528014	1.11597	1.03507	5
Asc-Vasa-Recta	612	Gm35853	0.527855	2.82643	2.74445	5
Asc-Vasa-Recta	613	Exoc3l	0.527744	0.606283	0.543683	5
Asc-Vasa-Recta	614	Pde2a	0.527649	2.81365	2.07333	5
Asc-Vasa-Recta	615	Lpar4	0.52748	2.62468	2.94014	5
Asc-Vasa-Recta	616	Ptp4a3	0.527457	0.724251	0.823521	5
Asc-Vasa-Recta	617	Sdk2	0.527443	2.13873	1.93616	5
Asc-Vasa-Recta	618	Sf3a2	0.527358	0.62997	0.556493	5
Asc-Vasa-Recta	619	Hilpda	0.527122	1.48523	1.39084	5
Asc-Vasa-Recta	620	Pwwp3a	0.526937	0.234203	0.19782	5
Asc-Vasa-Recta	621	Rnd1	0.526759	1.82977	1.80026	5
Asc-Vasa-Recta	622	Rasgrp2	0.526697	1.00676	0.872755	5
Asc-Vasa-Recta	623	Poglut1	0.526559	0.787047	0.494835	5
Asc-Vasa-Recta	624	Tgfb1i1	0.52634	1.53094	1.19673	5
Asc-Vasa-Recta	625	Bcl6b	0.526319	0.736829	0.655384	5
Asc-Vasa-Recta	626	Xaf1	0.526069	0.226714	0.230389	5
Asc-Vasa-Recta	627	Taok2	0.525953	0.220701	0.166717	5
Asc-Vasa-Recta	628	Enpp4	0.525941	0.283572	0.23271	5
Asc-Vasa-Recta	629	Nrep	0.525551	0.864353	0.802667	5
Asc-Vasa-Recta	630	Crnkl1	0.525532	1.0127	0.552137	5
Asc-Vasa-Recta	631	5830416I19Rik	0.525394	0.644986	0.61196	5
Asc-Vasa-Recta	632	Dffb	0.524705	1.14744	0.964814	5
Asc-Vasa-Recta	633	Galnt15	0.524696	2.5002	1.85921	5
Asc-Vasa-Recta	634	Ing4	0.524642	1.28807	1.34276	5
Asc-Vasa-Recta	635	Mis18a	0.524614	1.21063	1.15529	5
Asc-Vasa-Recta	636	Cklf	0.52456	1.0285	0.892905	5
Asc-Vasa-Recta	637	Gsdmd	0.524405	1.46535	1.61634	5
Asc-Vasa-Recta	638	Sdc3	0.52429	1.53863	1.64117	5
Asc-Vasa-Recta	639	Stxbp1	0.524155	1.13995	1.07921	5
Asc-Vasa-Recta	640	Adamts10	0.524015	1.23925	0.913584	5
Asc-Vasa-Recta	641	Rras	0.523873	0.710675	0.600981	5
Asc-Vasa-Recta	642	Nes	0.523872	1.41936	1.25259	5
Asc-Vasa-Recta	643	Ccdc36	0.523412	1.05326	0.997377	5
Asc-Vasa-Recta	644	Tnfsf10	0.523182	0.206868	0.173009	5
Asc-Vasa-Recta	645	Ppid	0.523179	0.778984	0.386893	5
Asc-Vasa-Recta	646	She	0.523118	1.31893	0.839235	5
Asc-Vasa-Recta	647	Dnttip2	0.522492	0.623789	0.49829	5
Asc-Vasa-Recta	648	Nutf2-ps1	0.52217	0.95126	0.70132	5
Asc-Vasa-Recta	649	Lxn	0.521535	0.542383	0.514071	5
Asc-Vasa-Recta	650	Zfp459	0.520738	0.959618	0.834332	5
Asc-Vasa-Recta	651	Trim30a	0.520684	0.855936	0.694538	5
Asc-Vasa-Recta	652	Mansc1	0.520473	0.481702	0.422108	5
Asc-Vasa-Recta	653	Gm4258	0.520406	0.448907	0.315972	5
Asc-Vasa-Recta	654	Irf8	0.520352	0.378663	0.417649	5
Asc-Vasa-Recta	655	Endou	0.520161	0.554558	0.460947	5
Asc-Vasa-Recta	656	Vps26c	0.519794	1.09848	0.618166	5
Asc-Vasa-Recta	657	Tmem47	0.519633	1.43818	1.49585	5
Asc-Vasa-Recta	658	Emid1	0.519406	0.469046	0.472669	5
Asc-Vasa-Recta	659	Gfpt2	0.519249	3.51313	2.30829	5
Asc-Vasa-Recta	660	G0s2	0.51918	1.24042	1.09637	5
Asc-Vasa-Recta	661	Gm43960	0.519113	0.329769	0.267708	5
Asc-Vasa-Recta	662	4930503L19Rik	0.519063	1.32399	1.28925	5
Asc-Vasa-Recta	663	Gm44226	0.518608	1.33234	1.44886	5
Asc-Vasa-Recta	664	Crnde	0.518474	1.13456	1.06817	5
Asc-Vasa-Recta	665	Tmem263	0.518314	0.95656	0.558419	5
Asc-Vasa-Recta	666	Ddx60	0.518239	0.498002	0.548428	5
Asc-Vasa-Recta	667	Nsg1	0.518235	0.779028	0.731921	5
Asc-Vasa-Recta	668	Icam1	0.518128	0.435896	0.341751	5
Asc-Vasa-Recta	669	Depp1	0.517923	0.889931	0.703305	5
Asc-Vasa-Recta	670	Gm34455	0.517899	1.20373	1.26889	5
Asc-Vasa-Recta	671	Hist1h1e	0.517785	0.517083	0.431149	5
Asc-Vasa-Recta	672	Plekho2	0.517702	0.702171	0.61494	5
Asc-Vasa-Recta	673	Mapk7	0.517693	1.39863	1.10373	5
Asc-Vasa-Recta	674	Slc12a4	0.517607	0.534313	0.497254	5
Asc-Vasa-Recta	675	Irgm1	0.517349	0.190303	0.171758	5
Asc-Vasa-Recta	676	Rab3d	0.5171	0.499759	0.43552	5
Asc-Vasa-Recta	677	Olfr323	0.516991	0.956152	0.777812	5
Asc-Vasa-Recta	678	Sgcb	0.516986	0.542141	0.4469	5
Asc-Vasa-Recta	679	Armcx1	0.516871	1.09667	0.934773	5
Asc-Vasa-Recta	680	Gm4070	0.516761	0.829277	0.929499	5
Asc-Vasa-Recta	681	Neurl3	0.516693	0.549665	0.502428	5
Asc-Vasa-Recta	682	Ccdc157	0.516676	0.339684	0.239891	5
Asc-Vasa-Recta	683	Gimap8	0.516506	0.3165	0.298389	5
Asc-Vasa-Recta	684	Arhgap25	0.516491	1.77146	1.60631	5
Asc-Vasa-Recta	685	Eif4e3	0.516452	0.374422	0.359469	5
Asc-Vasa-Recta	686	Cnpy4	0.51606	1.11379	0.966697	5
Asc-Vasa-Recta	687	Timeless	0.516028	0.603913	0.511829	5
Asc-Vasa-Recta	688	Tnfrsf11a	0.515923	0.61887	0.47637	5
Asc-Vasa-Recta	689	6430548M08Rik	0.515365	1.19017	1.1973	5
Asc-Vasa-Recta	690	Gm28875	0.515309	0.404994	0.377986	5
Asc-Vasa-Recta	691	Nin	0.515178	0.331552	0.282438	5
Asc-Vasa-Recta	692	Sertad1	0.515161	0.31554	0.27216	5
Asc-Vasa-Recta	693	Spry1	0.515105	0.475495	0.414155	5
Asc-Vasa-Recta	694	Kif18a	0.515096	0.418033	0.307172	5
Asc-Vasa-Recta	695	Armcx2	0.515045	0.743402	0.657186	5
Asc-Vasa-Recta	696	Fam110a	0.514968	0.306802	0.283752	5
Asc-Vasa-Recta	697	H2-M3	0.514899	1.43244	1.06534	5
Asc-Vasa-Recta	698	Gbp9	0.514466	0.793369	0.837853	5
Asc-Vasa-Recta	699	Ctcfl	0.514352	0.64117	0.438504	5
Asc-Vasa-Recta	700	Lgals1	0.51411	1.86109	1.4381	5
Asc-Vasa-Recta	701	Gm16754	0.514104	1.96204	1.24314	5
Asc-Vasa-Recta	702	Naip2	0.514039	0.62506	0.501156	5
Asc-Vasa-Recta	703	Trib3	0.514024	1.50246	1.68871	5
Asc-Vasa-Recta	704	Ruvbl2	0.513901	0.375652	0.289493	5
Asc-Vasa-Recta	705	4833403J16Rik	0.513765	0.764378	0.694188	5
Asc-Vasa-Recta	706	Ric8a	0.513681	0.361302	0.284632	5
Asc-Vasa-Recta	707	Armcx3	0.513673	0.357134	0.298577	5
Asc-Vasa-Recta	708	Fam20a	0.513452	0.735728	0.641858	5
Asc-Vasa-Recta	709	Tmem196	0.513435	1.10697	1.13021	5
Asc-Vasa-Recta	710	Ripor1	0.513353	0.27726	0.248954	5
Asc-Vasa-Recta	711	Rpgrip1	0.513146	0.518876	0.418523	5
Asc-Vasa-Recta	712	Mrpl23	0.512894	0.817239	0.51333	5
Asc-Vasa-Recta	713	Irx5	0.512859	0.634188	0.644924	5
Asc-Vasa-Recta	714	Vmn2r63	0.512687	0.378791	0.336386	5
Asc-Vasa-Recta	715	Tm9sf1	0.512684	0.503892	0.40215	5
Asc-Vasa-Recta	716	Eaf1	0.512535	0.980014	0.437483	5
Asc-Vasa-Recta	717	Nqo1	0.512196	0.684158	0.506791	5
Asc-Vasa-Recta	718	Rgs19	0.51217	0.599422	0.543266	5
Asc-Vasa-Recta	719	Notch1	0.51205	0.44099	0.386745	5
Asc-Vasa-Recta	720	Cfap97d1	0.511852	1.17949	1.12133	5
Asc-Vasa-Recta	721	Gm4925	0.511789	0.714196	0.694061	5
Asc-Vasa-Recta	722	Tyk2	0.511773	1.17934	0.776616	5
Asc-Vasa-Recta	723	Gjc1	0.511761	0.475608	0.474127	5
Asc-Vasa-Recta	724	4930581F22Rik	0.511568	0.659413	0.606047	5
Asc-Vasa-Recta	725	Ccdc8	0.511451	0.65728	0.531499	5
Asc-Vasa-Recta	726	Gm4951	0.51144	0.425094	0.431744	5
Asc-Vasa-Recta	727	Tor4a	0.51139	0.694898	0.603971	5
Asc-Vasa-Recta	728	Plod3	0.511326	0.312144	0.244326	5
Asc-Vasa-Recta	729	Tceal1	0.511145	0.400114	0.329701	5
Asc-Vasa-Recta	730	Rbm43	0.510819	0.452167	0.407777	5
Asc-Vasa-Recta	731	Gabra2	0.51068	0.418688	0.343208	5
Asc-Vasa-Recta	732	Uchl1	0.510605	0.525104	0.542648	5
Asc-Vasa-Recta	733	Il18bp	0.510547	0.519895	0.437275	5
Asc-Vasa-Recta	734	Pld2	0.510542	0.532869	0.459522	5
Asc-Vasa-Recta	735	Nova2	0.510431	0.499554	0.466209	5
Asc-Vasa-Recta	736	Taf9b	0.510373	0.323016	0.264127	5
Asc-Vasa-Recta	737	Celsr1	0.51034	0.378645	0.280733	5
Asc-Vasa-Recta	738	1700062C10Rik	0.510294	0.875473	0.684782	5
Asc-Vasa-Recta	739	Il3ra	0.510199	0.673089	0.664856	5
Asc-Vasa-Recta	740	Cd40	0.510149	0.652063	0.58088	5
Asc-Vasa-Recta	741	Snx22	0.509906	0.31621	0.258545	5
Asc-Vasa-Recta	742	Map3k8	0.50989	0.795536	0.735661	5
Asc-Vasa-Recta	743	Vmn2r95	0.509829	0.525818	0.447075	5
Asc-Vasa-Recta	744	Gm26797	0.509724	0.819316	0.736414	5
Asc-Vasa-Recta	745	Cd274	0.509491	0.519215	0.433715	5
Asc-Vasa-Recta	746	Slc52a3	0.509465	0.434031	0.333486	5
Asc-Vasa-Recta	747	Herc6	0.509165	0.321865	0.282396	5
Asc-Vasa-Recta	748	Olfr1062	0.509004	0.260636	0.212973	5
Asc-Vasa-Recta	749	2700033N17Rik	0.508824	0.499278	0.472142	5
Asc-Vasa-Recta	750	Slc36a4	0.508794	0.504799	0.433733	5
Asc-Vasa-Recta	751	Atf7	0.508783	0.278372	0.231991	5
Asc-Vasa-Recta	752	A330035P11Rik	0.508718	0.61089	0.509148	5
Asc-Vasa-Recta	753	Ube2v1	0.508416	0.403537	0.317173	5
Asc-Vasa-Recta	754	Calhm2	0.508207	0.599643	0.632652	5
Asc-Vasa-Recta	755	Gse1	0.508193	0.472705	0.474008	5
Asc-Vasa-Recta	756	Piezo1	0.508139	0.545122	0.43966	5
Asc-Vasa-Recta	757	Vmn1r58	0.508071	0.43695	0.336721	5
Asc-Vasa-Recta	758	Dbndd2	0.507857	0.398616	0.387811	5
Asc-Vasa-Recta	759	Eln	0.507712	0.468383	0.549465	5
Asc-Vasa-Recta	760	Gm9443	0.507514	0.367372	0.312635	5
Asc-Vasa-Recta	761	Ifi208	0.507193	0.736239	0.669721	5
Asc-Vasa-Recta	762	Rnf207	0.506911	0.490857	0.42605	5
Asc-Vasa-Recta	763	Pltp	0.50667	0.570426	0.575504	5
Asc-Vasa-Recta	764	Gm29680	0.506657	0.563339	0.429517	5
Asc-Vasa-Recta	765	Tbata	0.505569	0.393469	0.340808	5
Asc-Vasa-Recta	766	Mn1	0.50511	0.344503	0.329695	5
Asc-Vasa-Recta	767	Vmn2r120	0.504806	0.391499	0.302387	5
Asc-Vasa-Recta	768	Olfr607	0.50396	0.403483	0.308714	5
Asc-Vasa-Recta	769	B4galt5	0.50387	0.285302	0.247309	5
Asc-Vasa-Recta	770	Lmx1a	0.502485	0.439894	0.358903	5
Asc-Vasa-Recta	771	Cd320	0.500679	0.234109	0.189671	5
Asc-Vasa-Recta	772	Ntn1	0.480845	0.140806	0.107653	5
Asc-Vasa-Recta	773	C1qtnf12	0.471164	0.326595	0.203102	5
Asc-Vasa-Recta	774	Car2	0.47093	0.50948	0.41586	5
Asc-Vasa-Recta	775	Chchd10	0.440965	0.779758	0.958897	5
Asc-Vasa-Recta	776	Cda	0.432367	0.11432	0.12437	5
Asc-Vasa-Recta	777	Fxyd2	0.217588	0.207326	0.896545	5
Asc-Vasa-Recta	778	Ppia	0.758957	2.55052	1.5379	5
Asc-Vasa-Recta	779	Pkm	0.731632	4.38298	3.49597	5
Asc-Vasa-Recta	780	Sumo2	0.726114	2.86775	2.12592	5
Asc-Vasa-Recta	781	Cst3	0.724831	2.88973	1.70171	5
Asc-Vasa-Recta	782	Itm2b	0.722318	2.05855	1.10179	5
Asc-Vasa-Recta	783	Rpl34	0.722222	2.11086	1.56415	5
Asc-Vasa-Recta	784	Tcf4	0.704578	4.08409	2.85294	5
Asc-Vasa-Recta	785	Rps3a1	0.704113	1.9301	1.52141	5
Asc-Vasa-Recta	786	Rabac1	0.697872	2.21741	1.95269	5
Asc-Vasa-Recta	787	Hmgb1	0.697793	2.89703	2.03495	5
Asc-Vasa-Recta	788	Rhoa	0.697238	3.24687	2.02861	5
Asc-Vasa-Recta	789	Rps27	0.696455	2.38127	2.07306	5
Asc-Vasa-Recta	790	Rpl10a	0.694405	2.85279	2.36903	5
Asc-Vasa-Recta	791	Zbtb20	0.689187	1.54346	1.40409	5
Asc-Vasa-Recta	792	Cdc42	0.687543	2.4668	1.9607	5
Asc-Vasa-Recta	793	Eef1a1	0.685911	1.65847	1.27883	5
Asc-Vasa-Recta	794	Rps15	0.685331	2.06058	1.37507	5
Asc-Vasa-Recta	795	Rpl18a	0.684854	1.83597	1.3107	5
Asc-Vasa-Recta	796	Ubb	0.684513	1.74763	1.20455	5
Asc-Vasa-Recta	797	Ldha	0.683875	2.46235	1.71385	5
Asc-Vasa-Recta	798	Rpl6	0.680348	2.10553	1.44272	5
Asc-Vasa-Recta	799	Ap1s3	0.679996	1.04116	0.928451	5
Asc-Vasa-Recta	800	Ppp1r2	0.678655	4.36002	3.06849	5
Asc-Vasa-Recta	801	Ctsd	0.678169	2.38096	2.15087	5
Asc-Vasa-Recta	802	Tmem59	0.67709	2.50024	1.72217	5
Asc-Vasa-Recta	803	H2-K1	0.676047	2.78655	2.42984	5
Asc-Vasa-Recta	804	Rpl15	0.670327	1.90901	1.64473	5
Asc-Vasa-Recta	805	Rps14	0.668987	1.45165	1.15037	5
Asc-Vasa-Recta	806	Eif1	0.662998	1.79576	1.15938	5
Asc-Vasa-Recta	807	Pfn1	0.662764	1.91332	1.84938	5
Asc-Vasa-Recta	808	Selenok	0.662374	1.91719	1.39805	5
Asc-Vasa-Recta	809	Rpl8	0.659918	1.68509	1.34302	5
Asc-Vasa-Recta	810	Morf4l1	0.659306	2.53866	1.94539	5
Asc-Vasa-Recta	811	App	0.658599	2.03053	1.29331	5
Asc-Vasa-Recta	812	Rpl7	0.658407	1.19211	1.30761	5
Asc-Vasa-Recta	813	Rpl14	0.657222	1.68567	1.26286	5
Asc-Vasa-Recta	814	Ostf1	0.656874	2.48554	1.94086	5
Asc-Vasa-Recta	815	Mbnl2	0.656597	3.32157	2.32192	5
Asc-Vasa-Recta	816	Snx3	0.65597	2.39783	1.81671	5
Asc-Vasa-Recta	817	Map1lc3b	0.655914	2.28341	1.91825	5
Asc-Vasa-Recta	818	Cbx3	0.654943	2.57834	2.41354	5
Asc-Vasa-Recta	819	Nr2f2	0.653009	3.19603	2.06936	5
Asc-Vasa-Recta	820	Rps9	0.65269	1.60799	1.40106	5
Asc-Vasa-Recta	821	Hnrnpk	0.649534	1.95865	1.50239	5
Asc-Vasa-Recta	822	Hmg20b	0.648081	3.49961	3.03432	5
Asc-Vasa-Recta	823	Eef1g	0.6475	1.68811	1.48306	5
Asc-Vasa-Recta	824	Ssr1	0.646719	4.10444	2.78468	5
Asc-Vasa-Recta	825	Plpp1	0.645611	4.57245	6.49495	5
Asc-Vasa-Recta	826	Rps5	0.64476	1.49161	1.17794	5
Asc-Vasa-Recta	827	Rab7	0.644353	2.25439	1.56666	5
Asc-Vasa-Recta	828	Capns1	0.64399	2.86783	2.05853	5
Asc-Vasa-Recta	829	AC160336.1	0.643751	1.60739	1.80482	5
Asc-Vasa-Recta	830	Rps20	0.643497	2.07269	1.51202	5
Asc-Vasa-Recta	831	Tspo	0.643388	2.00718	1.82994	5
Asc-Vasa-Recta	832	Rbms1	0.643038	3.1641	2.214	5
Asc-Vasa-Recta	833	Npc2	0.641594	2.66047	1.94866	5
Asc-Vasa-Recta	834	Dad1	0.640737	2.62154	1.70734	5
Asc-Vasa-Recta	835	Rps3	0.64034	1.72357	1.47803	5
Asc-Vasa-Recta	836	Eif4a2	0.64016	1.97821	1.55241	5
Asc-Vasa-Recta	837	Rps10	0.639064	1.94141	1.32661	5
Asc-Vasa-Recta	838	Rdx	0.63794	2.6391	1.90026	5
Asc-Vasa-Recta	839	Ebf1	0.637616	1.118	1.71442	5
Asc-Vasa-Recta	840	Btg1	0.63718	2.34245	2.25912	5
Asc-Vasa-Recta	841	Med28	0.63654	1.40927	1.60381	5
Asc-Vasa-Recta	842	Snu13	0.635576	2.81245	2.33537	5
Asc-Vasa-Recta	843	Rpl11	0.635509	1.85912	1.73177	5
Asc-Vasa-Recta	844	Ssr2	0.63432	3.68023	2.6921	5
Asc-Vasa-Recta	845	Chmp5	0.633502	2.70252	2.16039	5
Asc-Vasa-Recta	846	Rps18	0.631115	1.65606	1.30495	5
Asc-Vasa-Recta	847	Rpl7a	0.630433	1.73701	1.89994	5
Asc-Vasa-Recta	848	Rpl4	0.630318	1.64935	1.40702	5
Asc-Vasa-Recta	849	Sypl	0.62822	2.10544	1.67648	5
Asc-Vasa-Recta	850	Ldb2	0.626871	3.5702	6.13273	5
Asc-Vasa-Recta	851	Clta	0.626635	2.18263	1.56038	5
Asc-Vasa-Recta	852	Nfe2l2	0.626133	3.26194	2.25538	5
Asc-Vasa-Recta	853	Sf3b1	0.626004	2.90838	1.9216	5
Asc-Vasa-Recta	854	Gm43652	0.624116	2.40764	2.14222	5
Asc-Vasa-Recta	855	Calm2	0.623915	2.48043	1.52743	5
Asc-Vasa-Recta	856	Cpne8	0.623176	2.63922	2.94888	5
Asc-Vasa-Recta	857	Gm11225	0.62254	1.47801	1.58738	5
Asc-Vasa-Recta	858	Cfl2	0.622514	1.0022	0.857089	5
Asc-Vasa-Recta	859	Eef2	0.62248	1.48596	1.37196	5
Asc-Vasa-Recta	860	Ninj1	0.621872	2.56535	2.16327	5
Asc-Vasa-Recta	861	Grn	0.621729	2.66503	2.39221	5
Asc-Vasa-Recta	862	Klf13	0.621084	2.43348	1.76101	5
Asc-Vasa-Recta	863	Prkch	0.621005	1.82219	2.60829	5
Asc-Vasa-Recta	864	Ubc	0.620471	1.73843	1.15368	5
Asc-Vasa-Recta	865	Rpl37	0.619703	0.440866	0.433116	5
Asc-Vasa-Recta	866	Csgalnact1	0.618936	1.96233	1.97418	5
Asc-Vasa-Recta	867	Sh3bgrl3	0.618533	0.826754	0.984389	5
Asc-Vasa-Recta	868	Arhgap29	0.618315	3.46166	2.69669	5
Asc-Vasa-Recta	869	Dynlrb1	0.618028	1.62917	1.48656	5
Asc-Vasa-Recta	870	Serbp1	0.617576	2.06312	1.57109	5
Asc-Vasa-Recta	871	Selenof	0.617575	2.39431	1.28939	5
Asc-Vasa-Recta	872	Rsrp1	0.617174	0.49505	0.508278	5
Asc-Vasa-Recta	873	Fry	0.616917	4.20784	3.74463	5
Asc-Vasa-Recta	874	Rnaset2a	0.616858	3.34596	2.89768	5
Asc-Vasa-Recta	875	Gm19220	0.616771	0.500513	0.711086	5
Asc-Vasa-Recta	876	Rpl21	0.61602	1.3547	1.22008	5
Asc-Vasa-Recta	877	Smarcb1	0.61585	1.97795	1.36229	5
Asc-Vasa-Recta	878	Arpc5	0.615817	0.812197	0.762168	5
Asc-Vasa-Recta	879	Rpl18	0.614606	1.85815	1.55495	5
Asc-Vasa-Recta	880	Pfdn5	0.614504	1.41139	1.35579	5
Asc-Vasa-Recta	881	Crip1	0.614378	0.996164	1.41743	5
Asc-Vasa-Recta	882	Eif3g	0.613869	1.02318	0.999109	5
Asc-Vasa-Recta	883	Itgb1	0.613202	1.1438	0.784825	5
Asc-Vasa-Recta	884	Ehd3	0.613028	1.32389	2.74612	5
Asc-Vasa-Recta	885	Ppp1r11	0.612635	1.13324	1.04627	5
Asc-Vasa-Recta	886	Eif3f	0.612418	1.81656	1.50498	5
Asc-Vasa-Recta	887	Sh3bp5	0.611436	3.67583	2.65502	5
Asc-Vasa-Recta	888	Reep5	0.611399	2.57542	1.9303	5
Asc-Vasa-Recta	889	Arl1	0.61087	2.51331	2.06315	5
Asc-Vasa-Recta	890	Rpl19	0.610496	1.64601	1.29887	5
Asc-Vasa-Recta	891	Tceal9	0.610281	0.952699	0.722601	5
Asc-Vasa-Recta	892	S100a11	0.610164	2.08915	1.71483	5
Asc-Vasa-Recta	893	1110038F14Rik	0.609808	1.40914	1.40052	5
Asc-Vasa-Recta	894	1810037I17Rik	0.609632	2.00875	1.69941	5
Asc-Vasa-Recta	895	Rab14	0.609388	2.07476	1.66359	5
Asc-Vasa-Recta	896	Aplp2	0.608868	1.86163	1.2568	5
Asc-Vasa-Recta	897	Ppp1ca	0.608647	1.96065	1.65479	5
Asc-Vasa-Recta	898	Rpl37a	0.608559	1.18912	1.0957	5
Asc-Vasa-Recta	899	Cox7a2l	0.60778	1.65156	1.283	5
Asc-Vasa-Recta	900	Ewsr1	0.607779	2.29685	1.54996	5
Asc-Vasa-Recta	901	Tmed10	0.607436	2.24646	1.48654	5
Asc-Vasa-Recta	902	Spcs2	0.607244	1.11259	0.743848	5
Asc-Vasa-Recta	903	Psenen	0.607099	2.19156	2.06003	5
Asc-Vasa-Recta	904	Rpl27a	0.606786	1.70086	1.69253	5
Asc-Vasa-Recta	905	Ddx5	0.606486	1.54139	1.19732	5
Asc-Vasa-Recta	906	Fus	0.606166	2.26102	1.67464	5
Asc-Vasa-Recta	907	Ube2d2a	0.606001	0.716055	0.697231	5
Asc-Vasa-Recta	908	Pttg1ip	0.605901	0.951451	0.733589	5
Asc-Vasa-Recta	909	Rnf130	0.605594	3.16061	2.50551	5
Asc-Vasa-Recta	910	Aurkaip1	0.605028	0.742781	0.722825	5
Asc-Vasa-Recta	911	Smim14	0.604708	1.89427	1.90233	5
Asc-Vasa-Recta	912	Nr1h2	0.603678	3.49948	3.0898	5
Asc-Vasa-Recta	913	Asap1	0.603606	3.35106	3.17547	5
Asc-Vasa-Recta	914	H2afz	0.603113	1.8752	1.72164	5
Asc-Vasa-Recta	915	Rps28	0.602977	1.45121	1.35506	5
Asc-Vasa-Recta	916	Tagln2	0.602528	2.07787	1.98192	5
Asc-Vasa-Recta	917	Pdia6	0.602439	0.794293	0.766585	5
Asc-Vasa-Recta	918	Dusp1	0.602391	1.25674	1.09454	5
Asc-Vasa-Recta	919	Psma3	0.602015	1.62183	1.59466	5
Asc-Vasa-Recta	920	Sptbn1	0.601288	1.92066	1.44831	5
Asc-Vasa-Recta	921	Arf1	0.6009	1.91384	1.41307	5
Asc-Vasa-Recta	922	Klhl2	0.600648	3.73931	3.33112	5
Asc-Vasa-Recta	923	Il15	0.600301	3.52204	2.85952	5
Asc-Vasa-Recta	924	Aldoa	0.599953	1.54324	1.20899	5
Asc-Vasa-Recta	925	Ywhah	0.599808	2.83405	2.34706	5
Asc-Vasa-Recta	926	Litaf	0.599686	1.71319	1.36624	5
Asc-Vasa-Recta	927	Gabarapl2	0.599561	1.43782	1.57519	5
Asc-Vasa-Recta	928	Tsn	0.59937	3.2959	2.17033	5
Asc-Vasa-Recta	929	Psme1	0.599362	3.04132	2.73008	5
Asc-Vasa-Recta	930	Sri	0.599177	0.726705	0.66711	5
Asc-Vasa-Recta	931	Rab11a	0.598768	2.60795	1.65588	5
Asc-Vasa-Recta	932	Psmd7	0.598749	1.93449	1.88246	5
Asc-Vasa-Recta	933	Son	0.598493	1.68748	1.3811	5
Asc-Vasa-Recta	934	Tspan14	0.598187	3.35199	2.50296	5
Asc-Vasa-Recta	935	Ypel3	0.598147	1.55042	1.50647	5
Asc-Vasa-Recta	936	Ano6	0.598108	2.14652	2.02104	5
Asc-Vasa-Recta	937	Cwc15	0.598037	2.3141	2.05005	5
Asc-Vasa-Recta	938	Sptssa	0.597828	2.41931	1.77366	5
Asc-Vasa-Recta	939	Rps4x	0.597241	1.02266	0.983129	5
Asc-Vasa-Recta	940	Cebpg	0.59708	3.68601	2.88487	5
Asc-Vasa-Recta	941	Zbtb38	0.597061	1.8996	1.68508	5
Asc-Vasa-Recta	942	Tmem234	0.597047	0.586015	0.632729	5
Asc-Vasa-Recta	943	Klf2	0.596848	3.32897	3.9993	5
Asc-Vasa-Recta	944	Rpl24	0.596093	1.52362	1.4831	5
Asc-Vasa-Recta	945	Ptpa	0.595889	0.991221	0.920301	5
Asc-Vasa-Recta	946	Krtcap2	0.595704	2.46406	1.73271	5
Asc-Vasa-Recta	947	Tprgl	0.595517	3.35344	2.4827	5
Asc-Vasa-Recta	948	Acer2	0.595258	2.27895	2.08792	5
Asc-Vasa-Recta	949	Napa	0.594973	1.02743	0.906543	5
Asc-Vasa-Recta	950	Hnrnpf	0.594954	1.5712	1.37659	5
Asc-Vasa-Recta	951	S100a13	0.594829	1.18284	1.08715	5
Asc-Vasa-Recta	952	Mrfap1	0.594658	1.85817	1.68105	5
Asc-Vasa-Recta	953	Bcap31	0.594337	2.20345	1.84513	5
Asc-Vasa-Recta	954	Atox1	0.594276	1.30687	1.19417	5
Asc-Vasa-Recta	955	Cbx5	0.594097	2.33015	2.01602	5
Asc-Vasa-Recta	956	Klhl24	0.594013	0.755346	0.653058	5
Asc-Vasa-Recta	957	Tmed2	0.593962	1.92631	1.57739	5
Asc-Vasa-Recta	958	Chmp2a	0.593623	0.617777	0.630596	5
Asc-Vasa-Recta	959	Capza2	0.593407	2.40548	1.75766	5
Asc-Vasa-Recta	960	Pdzd2	0.593177	0.846987	0.910692	5
Asc-Vasa-Recta	961	Zfp207	0.592882	1.8138	1.54323	5
Asc-Vasa-Recta	962	Sys1	0.592573	2.22703	2.28235	5
Asc-Vasa-Recta	963	Pdia3	0.592497	1.83565	1.20261	5
Asc-Vasa-Recta	964	Map3k1	0.592013	0.746493	0.583759	5
Asc-Vasa-Recta	965	Gt(ROSA)26Sor	0.591738	4.59516	3.62867	5
Asc-Vasa-Recta	966	Rwdd1	0.591159	2.31446	1.83835	5
Asc-Vasa-Recta	967	Vbp1	0.591143	2.72057	2.43407	5
Asc-Vasa-Recta	968	Tsc22d1	0.590992	0.440369	0.517946	5
Asc-Vasa-Recta	969	Hnrnpc	0.590947	2.43282	1.68293	5
Asc-Vasa-Recta	970	Csnk1a1	0.590847	2.04181	1.38803	5
Asc-Vasa-Recta	971	Zfp131	0.590825	0.668783	0.648473	5
Asc-Vasa-Recta	972	Snrpc	0.590807	3.02669	2.57316	5
Asc-Vasa-Recta	973	Tra2b	0.5908	2.09727	1.53423	5
Asc-Vasa-Recta	974	Prkar1a	0.590453	2.10036	1.705	5
Asc-Vasa-Recta	975	Rnf7	0.589974	0.6676	0.634109	5
Asc-Vasa-Recta	976	Rps27a	0.589857	1.33272	1.1413	5
Asc-Vasa-Recta	977	Dcaf8	0.589739	0.730583	0.64276	5
Asc-Vasa-Recta	978	Rpn2	0.589731	1.16222	0.783659	5
Asc-Vasa-Recta	979	Bnip3l	0.589653	2.1669	1.52181	5
Asc-Vasa-Recta	980	F11r	0.589619	2.97083	1.77676	5
Asc-Vasa-Recta	981	Supt4a	0.589349	2.78282	1.96843	5
Asc-Vasa-Recta	982	Dnajb9	0.588994	1.13995	1.1218	5
Asc-Vasa-Recta	983	Degs1	0.588969	0.906542	0.74381	5
Asc-Vasa-Recta	984	Eif5a	0.588708	1.30981	1.32999	5
Asc-Vasa-Recta	985	Sec61a1	0.588596	2.72397	2.33972	5
Asc-Vasa-Recta	986	Rps23	0.588585	1.42663	1.43583	5
Asc-Vasa-Recta	987	St13	0.588404	2.02787	1.34722	5
Asc-Vasa-Recta	988	Lysmd3	0.588082	1.94965	1.79948	5
Asc-Vasa-Recta	989	Eif4h	0.587844	3.573	1.92811	5
Asc-Vasa-Recta	990	1110004F10Rik	0.587746	3.22498	2.16071	5
Asc-Vasa-Recta	991	Nrp1	0.587469	2.19441	2.91547	5
Asc-Vasa-Recta	992	Mbd1	0.587162	2.04744	1.66449	5
Asc-Vasa-Recta	993	Reep3	0.586891	2.75169	1.8334	5
Asc-Vasa-Recta	994	Arpc1a	0.586772	0.823807	0.701699	5
Asc-Vasa-Recta	995	Tgfb1	0.586585	6.11278	5.36041	5
Asc-Vasa-Recta	996	Nedd8	0.586294	1.60087	1.48029	5
Asc-Vasa-Recta	997	Ddrgk1	0.586269	1.68575	1.52333	5
Asc-Vasa-Recta	998	Malat1	0.586151	0.996507	1.11629	5
Asc-Vasa-Recta	999	Psap	0.586145	1.25222	1.03714	5
Asc-Vasa-Recta	1000	Neat1	0.585847	0.752526	1.23682	5
Asc-Vasa-Recta	1001	Gm37086	0.585561	3.7679	3.73985	5
Asc-Vasa-Recta	1002	Rpl35	0.585543	0.961416	1.13358	5
Asc-Vasa-Recta	1003	Rtcb	0.585445	1.22493	1.2076	5
Asc-Vasa-Recta	1004	Limch1	0.585402	0.99228	0.716576	5
Asc-Vasa-Recta	1005	Psmc3	0.585327	0.831829	0.643538	5
Asc-Vasa-Recta	1006	Xbp1	0.585323	2.14197	1.81458	5
Asc-Vasa-Recta	1007	Irf2bpl	0.585319	3.46294	2.73406	5
Asc-Vasa-Recta	1008	Kmt2d	0.585293	0.713962	0.66907	5
Asc-Vasa-Recta	1009	Dstn	0.585096	1.75068	1.42089	5
Asc-Vasa-Recta	1010	Rpsa	0.585021	1.47752	1.25677	5
Asc-Vasa-Recta	1011	Nck1	0.584793	4.19272	2.69947	5
Asc-Vasa-Recta	1012	Srrm2	0.584719	1.56332	1.22871	5
Asc-Vasa-Recta	1013	H3f3a	0.584627	1.68594	1.02565	5
Asc-Vasa-Recta	1014	Sdf4	0.584553	1.1393	0.737368	5
Asc-Vasa-Recta	1015	Sash1	0.584527	1.05312	1.03488	5
Asc-Vasa-Recta	1016	Tgfbr2	0.584306	1.17944	1.19486	5
Asc-Vasa-Recta	1017	Exosc2	0.584304	1.55577	1.82765	5
Asc-Vasa-Recta	1018	Kdr	0.584209	3.15757	4.79201	5
Asc-Vasa-Recta	1019	Cetn3	0.584197	1.11382	0.847106	5
Asc-Vasa-Recta	1020	Araf	0.584089	2.84191	2.06681	5
Asc-Vasa-Recta	1021	Rbck1	0.584079	1.60184	1.25291	5
Asc-Vasa-Recta	1022	Vdac3	0.584066	1.99647	1.77186	5
Asc-Vasa-Recta	1023	Prmt1	0.583573	4.16738	3.02877	5
Asc-Vasa-Recta	1024	Nedd4	0.583234	1.57871	1.39008	5
Asc-Vasa-Recta	1025	Fau	0.582586	1.40729	1.19153	5
Asc-Vasa-Recta	1026	Fgfr1op2	0.582505	2.03522	1.70821	5
Asc-Vasa-Recta	1027	Ppdpf	0.582428	0.716908	0.670872	5
Asc-Vasa-Recta	1028	Ncbp2	0.582297	3.68645	2.98717	5
Asc-Vasa-Recta	1029	Rplp2	0.582078	1.38738	1.18688	5
Asc-Vasa-Recta	1030	Sf3b2	0.582027	0.859413	0.634272	5
Asc-Vasa-Recta	1031	Mir99ahg	0.582004	0.315018	0.296179	5
Asc-Vasa-Recta	1032	Myo1c	0.581851	3.3813	2.85089	5
Asc-Vasa-Recta	1033	Plat	0.581736	3.81623	5.41369	5
Asc-Vasa-Recta	1034	9330136K24Rik	0.581649	2.54545	2.39977	5
Asc-Vasa-Recta	1035	Ppp1r16b	0.581573	1.16416	1.10554	5
Asc-Vasa-Recta	1036	Utp11	0.58143	1.12262	0.799033	5
Asc-Vasa-Recta	1037	Tmed3	0.581426	1.10493	1.12359	5
Asc-Vasa-Recta	1038	Scamp3	0.581312	2.98688	2.65766	5
Asc-Vasa-Recta	1039	Jun	0.581291	2.12912	2.76204	5
Asc-Vasa-Recta	1040	Lman2	0.58125	1.17469	0.777689	5
Asc-Vasa-Recta	1041	Atxn7l3b	0.58081	1.69343	1.5491	5
Asc-Vasa-Recta	1042	Pola2	0.580794	0.582725	0.619061	5
Asc-Vasa-Recta	1043	Ifi203	0.58054	3.13726	4.62844	5
Asc-Vasa-Recta	1044	Wtap	0.580317	1.56844	1.32858	5
Asc-Vasa-Recta	1045	4921524J17Rik	0.580208	0.600158	0.492542	5
Asc-Vasa-Recta	1046	Anapc5	0.580178	2.20361	1.72625	5
Asc-Vasa-Recta	1047	Gdi2	0.580147	1.59955	1.33752	5
Asc-Vasa-Recta	1048	Ap2m1	0.579766	0.72446	0.692135	5
Asc-Vasa-Recta	1049	Prex2	0.579615	1.30048	0.898358	5
Asc-Vasa-Recta	1050	Ebna1bp2	0.57929	3.21112	2.91622	5
Asc-Vasa-Recta	1051	Myl6	0.579256	1.34437	1.05501	5
Asc-Vasa-Recta	1052	Ctdnep1	0.579215	1.39296	1.29636	5
Asc-Vasa-Recta	1053	Mtss1	0.57897	0.641924	0.598133	5
Asc-Vasa-Recta	1054	Psma6	0.578943	0.744615	0.772558	5
Asc-Vasa-Recta	1055	Bcl2l1	0.578927	0.66435	0.583369	5
Asc-Vasa-Recta	1056	Fubp1	0.578624	1.92445	1.78168	5
Asc-Vasa-Recta	1057	Slc5a3	0.578564	1.01579	1.3056	5
Asc-Vasa-Recta	1058	Nfat5	0.578429	0.293216	0.252428	5
Asc-Vasa-Recta	1059	Lats2	0.578328	4.97626	4.6265	5
Asc-Vasa-Recta	1060	Kdsr	0.578039	4.99618	3.34142	5
Asc-Vasa-Recta	1061	Smim10l1	0.577907	0.796499	0.653551	5
Asc-Vasa-Recta	1062	Nfkbil1	0.577805	2.79168	2.49215	5
Asc-Vasa-Recta	1063	B230219D22Rik	0.577771	0.882623	0.704479	5
Asc-Vasa-Recta	1064	Srp14	0.577611	0.891632	0.647613	5
Asc-Vasa-Recta	1065	Btf3	0.57744	1.8939	1.45654	5
Asc-Vasa-Recta	1066	Phactr2	0.577334	2.16369	1.80235	5
Asc-Vasa-Recta	1067	Armcx5	0.577208	16.1622	11.6579	5
Asc-Vasa-Recta	1068	Arf4	0.577194	0.881817	0.638905	5
Asc-Vasa-Recta	1069	Brd2	0.577023	2.53538	1.8339	5
Asc-Vasa-Recta	1070	Lyn	0.577009	1.83507	1.68749	5
Asc-Vasa-Recta	1071	Sppl2a	0.57698	0.983818	0.788027	5
Asc-Vasa-Recta	1072	Lamtor3	0.576838	3.95506	2.21311	5
Asc-Vasa-Recta	1073	Slx1b	0.576501	4.15787	3.73701	5
Asc-Vasa-Recta	1074	Hoxb6	0.576489	4.37418	4.3153	5
Asc-Vasa-Recta	1075	St3gal6	0.576481	1.4401	1.12841	5
Asc-Vasa-Recta	1076	Fam32a	0.576455	2.05752	1.8392	5
Asc-Vasa-Recta	1077	Rps19	0.576159	1.09259	0.983906	5
Asc-Vasa-Recta	1078	Raly	0.576152	1.02653	1.1122	5
Asc-Vasa-Recta	1079	Coro1c	0.576143	1.34329	1.2343	5
Asc-Vasa-Recta	1080	Clptm1	0.575911	2.27862	1.96123	5
Asc-Vasa-Recta	1081	Snrpf	0.575909	2.56778	2.18325	5
Asc-Vasa-Recta	1082	Kmt2e	0.575789	2.03331	1.59634	5
Asc-Vasa-Recta	1083	Rbx1	0.575655	1.44852	1.2789	5
Asc-Vasa-Recta	1084	Pomp	0.575576	1.19578	1.19534	5
Asc-Vasa-Recta	1085	5031425E22Rik	0.575386	2.8031	1.93175	5
Asc-Vasa-Recta	1086	Chmp1a	0.575313	3.14028	2.88527	5
Asc-Vasa-Recta	1087	Wdsub1	0.575268	5.5613	4.15365	5
Asc-Vasa-Recta	1088	Nubp1	0.575074	1.28284	1.33024	5
Asc-Vasa-Recta	1089	Ginm1	0.575023	2.27063	1.865	5
Asc-Vasa-Recta	1090	Mrpl43	0.574957	2.25937	1.78953	5
Asc-Vasa-Recta	1091	Gm48610	0.57494	1.43614	1.57954	5
Asc-Vasa-Recta	1092	Bclaf1	0.574887	2.48733	1.82016	5
Asc-Vasa-Recta	1093	Dnajc8	0.574763	2.58668	1.92999	5
Asc-Vasa-Recta	1094	Sae1	0.574364	1.22727	1.19779	5
Asc-Vasa-Recta	1095	Zfp260	0.574128	0.457469	0.390075	5
Asc-Vasa-Recta	1096	Med10	0.574114	3.49348	3.15369	5
Asc-Vasa-Recta	1097	Ppm1m	0.573996	1.05354	0.928041	5
Asc-Vasa-Recta	1098	Polr2e	0.573927	2.22063	2.05967	5
Asc-Vasa-Recta	1099	C1d	0.573651	1.51231	1.45769	5
Asc-Vasa-Recta	1100	Plaat3	0.573637	3.0358	3.39919	5
Asc-Vasa-Recta	1101	Zc3hav1	0.57358	1.71329	1.54358	5
Asc-Vasa-Recta	1102	Sap18	0.573276	1.43303	1.34475	5
Asc-Vasa-Recta	1103	Rpl29	0.573195	0.418629	0.505175	5
Asc-Vasa-Recta	1104	Brox	0.57292	7.28741	3.6417	5
Asc-Vasa-Recta	1105	Churc1	0.57282	0.756667	0.6981	5
Asc-Vasa-Recta	1106	Hsp90ab1	0.572744	1.45053	1.03755	5
Asc-Vasa-Recta	1107	St3gal4	0.572718	0.601224	0.52679	5
Asc-Vasa-Recta	1108	Saysd1	0.572643	3.9824	3.18672	5
Asc-Vasa-Recta	1109	Rps17	0.572561	1.44939	1.27773	5
Asc-Vasa-Recta	1110	Naca	0.572298	1.35156	1.31026	5
Asc-Vasa-Recta	1111	Ergic3	0.5721	2.25838	1.58367	5
Asc-Vasa-Recta	1112	Gm6899	0.572013	1.56593	1.61439	5
Asc-Vasa-Recta	1113	Tpd52l2	0.571841	1.32647	0.878625	5
Asc-Vasa-Recta	1114	Polr3gl	0.571829	1.36095	1.14591	5
Asc-Vasa-Recta	1115	Vezf1	0.571747	3.12005	2.19366	5
Asc-Vasa-Recta	1116	Epb41l2	0.571694	5.39279	5.1084	5
Asc-Vasa-Recta	1117	Psmc5	0.571652	1.78332	1.72893	5
Asc-Vasa-Recta	1118	Mtch1	0.571649	2.19371	1.8294	5
Asc-Vasa-Recta	1119	Ring1	0.571555	0.548884	0.467817	5
Asc-Vasa-Recta	1120	Urm1	0.571515	1.41729	1.33561	5
Asc-Vasa-Recta	1121	Kars	0.571416	1.42742	1.24846	5
Asc-Vasa-Recta	1122	4932438A13Rik	0.571185	0.339204	0.286761	5
Asc-Vasa-Recta	1123	Gabarap	0.571094	1.35519	1.31451	5
Asc-Vasa-Recta	1124	Gtf2a2	0.570985	0.850381	0.757692	5
Asc-Vasa-Recta	1125	Pafah1b2	0.570958	3.17854	2.56615	5
Asc-Vasa-Recta	1126	Psmc4	0.57092	2.49045	1.85636	5
Asc-Vasa-Recta	1127	Arl6ip5	0.570629	0.998895	0.805998	5
Asc-Vasa-Recta	1128	Txn1	0.570602	1.25592	1.21627	5
Asc-Vasa-Recta	1129	Erh	0.570546	1.27649	0.989426	5
Asc-Vasa-Recta	1130	Zscan26	0.570535	3.65235	2.16196	5
Asc-Vasa-Recta	1131	Mtdh	0.570497	0.96099	0.562834	5
Asc-Vasa-Recta	1132	Cope	0.570455	0.258701	0.228645	5
Asc-Vasa-Recta	1133	Spcs3	0.570388	3.63344	2.5396	5
Asc-Vasa-Recta	1134	Emc7	0.570321	0.787207	0.564188	5
Asc-Vasa-Recta	1135	Srsf5	0.570259	0.657001	0.44136	5
Asc-Vasa-Recta	1136	Tshz2	0.570177	2.45543	3.30956	5
Asc-Vasa-Recta	1137	Apbb2	0.570162	2.49137	1.524	5
Asc-Vasa-Recta	1138	Hmgn1	0.570142	1.7606	1.48714	5
Asc-Vasa-Recta	1139	Zmynd8	0.570107	2.29678	1.67336	5
Asc-Vasa-Recta	1140	Smim15	0.570028	1.49351	1.16074	5
Asc-Vasa-Recta	1141	Rap1a	0.56997	1.77001	1.56613	5
Asc-Vasa-Recta	1142	Wipi1	0.569888	1.36317	1.27711	5
Asc-Vasa-Recta	1143	Rps11	0.569851	1.2727	1.06198	5
Asc-Vasa-Recta	1144	Tmem9b	0.56985	2.57727	2.02127	5
Asc-Vasa-Recta	1145	Camkk2	0.569818	1.77636	1.45918	5
Asc-Vasa-Recta	1146	Cnpy2	0.569799	1.74789	1.59265	5
Asc-Vasa-Recta	1147	Hnrnpu	0.569747	2.11265	1.48882	5
Asc-Vasa-Recta	1148	Sat1	0.569728	1.28631	1.1478	5
Asc-Vasa-Recta	1149	Cnih4	0.569634	1.11299	0.744125	5
Asc-Vasa-Recta	1150	Vps35	0.569456	0.714603	0.708373	5
Asc-Vasa-Recta	1151	Rack1	0.569333	1.07727	1.00043	5
Asc-Vasa-Recta	1152	Btg2	0.569321	0.380239	0.522061	5
Asc-Vasa-Recta	1153	Dleu2	0.569263	1.64884	1.37718	5
Asc-Vasa-Recta	1154	Grpel1	0.569255	2.11117	1.73269	5
Asc-Vasa-Recta	1155	Ywhab	0.568838	1.57445	1.47966	5
Asc-Vasa-Recta	1156	Csde1	0.568814	1.43659	1.30466	5
Asc-Vasa-Recta	1157	Ube2i	0.568744	2.44878	2.09118	5
Asc-Vasa-Recta	1158	Srsf2	0.568623	2.35063	1.82739	5
Asc-Vasa-Recta	1159	Fkbp3	0.56859	0.833099	0.790706	5
Asc-Vasa-Recta	1160	Kdelr2	0.56855	2.87283	1.80869	5
Asc-Vasa-Recta	1161	Rps15a	0.56845	1.12126	1.2151	5
Asc-Vasa-Recta	1162	Eif1b	0.56842	1.00885	0.831048	5
Asc-Vasa-Recta	1163	Arhgap17	0.568325	1.39625	1.16966	5
Asc-Vasa-Recta	1164	Sppl3	0.568299	1.07389	0.790133	5
Asc-Vasa-Recta	1165	Resf1	0.568222	1.8838	1.75043	5
Asc-Vasa-Recta	1166	Ehd1	0.568218	1.09223	0.984758	5
Asc-Vasa-Recta	1167	Nbdy	0.568192	0.687185	0.501458	5
Asc-Vasa-Recta	1168	Ier3	0.568162	1.32033	1.43259	5
Asc-Vasa-Recta	1169	Ktn1	0.568035	0.771307	0.691384	5
Asc-Vasa-Recta	1170	Mob4	0.568034	0.895546	0.749385	5
Asc-Vasa-Recta	1171	Ctso	0.568032	1.61539	1.6655	5
Asc-Vasa-Recta	1172	Pcbp1	0.567967	1.83534	1.69386	5
Asc-Vasa-Recta	1173	Itga1	0.567742	1.18821	0.717207	5
Asc-Vasa-Recta	1174	Tspyl1	0.567741	2.67098	2.5249	5
Asc-Vasa-Recta	1175	Tsc22d3	0.567713	0.856619	0.876444	5
Asc-Vasa-Recta	1176	Acap2	0.567679	0.587428	0.490633	5
Asc-Vasa-Recta	1177	H2-Eb1	0.567576	0.612714	1.71484	5
Asc-Vasa-Recta	1178	Pef1	0.567517	1.25131	1.14117	5
Asc-Vasa-Recta	1179	Kdm7a	0.567462	2.74319	2.16155	5
Asc-Vasa-Recta	1180	Rpl31	0.567224	1.29072	1.23569	5
Asc-Vasa-Recta	1181	Rnf167	0.567042	2.88372	2.06823	5
Asc-Vasa-Recta	1182	Arf5	0.566982	1.60158	1.52802	5
Asc-Vasa-Recta	1183	Hdac7	0.56688	4.44846	3.47422	5
Asc-Vasa-Recta	1184	Baz1b	0.56676	2.53004	1.92482	5
Asc-Vasa-Recta	1185	Asah1	0.566755	2.50197	2.15458	5
Asc-Vasa-Recta	1186	Med31	0.566679	0.68411	0.58836	5
Asc-Vasa-Recta	1187	Trmt1	0.566677	1.16239	1.15518	5
Asc-Vasa-Recta	1188	Bax	0.566592	0.807556	0.672935	5
Asc-Vasa-Recta	1189	Hmgb2	0.566538	2.4045	2.08954	5
Asc-Vasa-Recta	1190	Slc38a2	0.566523	0.87259	0.887394	5
Asc-Vasa-Recta	1191	Rpl30	0.566474	1.227	1.19821	5
Asc-Vasa-Recta	1192	Crtc3	0.566413	0.527983	0.419248	5
Asc-Vasa-Recta	1193	Eif3e	0.566315	1.60072	1.6356	5
Asc-Vasa-Recta	1194	Srsf7	0.566263	2.61507	1.66331	5
Asc-Vasa-Recta	1195	Ctsh	0.566241	3.80586	1.85167	5
Asc-Vasa-Recta	1196	Ctdsp1	0.566233	2.46069	1.99585	5
Asc-Vasa-Recta	1197	G3bp1	0.566171	2.24174	1.72074	5
Asc-Vasa-Recta	1198	Mef2a	0.566149	0.987145	0.863745	5
Asc-Vasa-Recta	1199	Scarb2	0.565849	4.95783	3.45472	5
Asc-Vasa-Recta	1200	Smpd1	0.56584	3.56523	2.59322	5
Asc-Vasa-Recta	1201	Mdp1	0.565653	1.06284	1.01375	5
Asc-Vasa-Recta	1202	Rapgef4	0.565511	0.52142	0.717002	5
Asc-Vasa-Recta	1203	Pik3ip1	0.565418	0.936489	0.926373	5
Asc-Vasa-Recta	1204	Chmp2b	0.565374	1.20602	1.00951	5
Asc-Vasa-Recta	1205	Cln5	0.565244	3.8695	3.50676	5
Asc-Vasa-Recta	1206	Tapbp	0.56514	0.351912	0.322743	5
Asc-Vasa-Recta	1207	Ythdf1	0.565082	4.29623	2.58909	5
Asc-Vasa-Recta	1208	Fam76a	0.56503	3.22819	2.22004	5
Asc-Vasa-Recta	1209	Dtd1	0.56485	5.22662	2.83216	5
Asc-Vasa-Recta	1210	Nosip	0.564738	2.1303	1.37479	5
Asc-Vasa-Recta	1211	Capn2	0.564676	3.00926	2.52867	5
Asc-Vasa-Recta	1212	Ttc3	0.564457	0.78594	0.812069	5
Asc-Vasa-Recta	1213	Rps29	0.564377	1.12864	1.16403	5
Asc-Vasa-Recta	1214	Map2k1	0.564364	1.28013	0.94992	5
Asc-Vasa-Recta	1215	Ltbp4	0.564338	2.56304	2.47044	5
Asc-Vasa-Recta	1216	Psmb3	0.564287	1.95506	1.41074	5
Asc-Vasa-Recta	1217	Rbis	0.564272	0.835208	0.844509	5
Asc-Vasa-Recta	1218	P2rx4	0.564132	0.482779	0.372575	5
Asc-Vasa-Recta	1219	Aip	0.564109	1.38836	1.03877	5
Asc-Vasa-Recta	1220	Pcnp	0.564078	2.4806	1.79024	5
Asc-Vasa-Recta	1221	Rell1	0.564048	2.04119	1.86036	5
Asc-Vasa-Recta	1222	Rtf2	0.563762	2.50695	2.53089	5
Asc-Vasa-Recta	1223	Glmp	0.563753	0.691197	0.755744	5
Asc-Vasa-Recta	1224	Jak1	0.5637	1.55518	1.41321	5
Asc-Vasa-Recta	1225	Rpl35a	0.563699	0.911346	0.890115	5
Asc-Vasa-Recta	1226	Rab5c	0.56368	0.998614	1.15453	5
Asc-Vasa-Recta	1227	Atp6ap2	0.56362	2.80498	1.79576	5
Asc-Vasa-Recta	1228	Tax1bp1	0.563571	1.68846	1.32491	5
Asc-Vasa-Recta	1229	Mier1	0.563519	2.1149	1.66236	5
Asc-Vasa-Recta	1230	Tspan9	0.563471	1.31089	0.790814	5
Asc-Vasa-Recta	1231	Ube2b	0.563384	1.68014	1.37647	5
Asc-Vasa-Recta	1232	2011-09-01	0.563245	2.08742	2.14237	5
Asc-Vasa-Recta	1233	Phf20	0.563128	1.10793	0.911867	5
Asc-Vasa-Recta	1234	Cfdp1	0.563099	1.53365	1.34513	5
Asc-Vasa-Recta	1235	Gmeb1	0.563068	2.60489	2.21662	5
Asc-Vasa-Recta	1236	Sorbs3	0.563027	5.48584	6.22309	5
Asc-Vasa-Recta	1237	Commd3	0.562973	1.46263	1.43421	5
Asc-Vasa-Recta	1238	Wbp4	0.562963	3.39553	2.10139	5
Asc-Vasa-Recta	1239	Snx21	0.562929	1.5316	1.36563	5
Asc-Vasa-Recta	1240	Atf4	0.562923	0.970137	0.888392	5
Asc-Vasa-Recta	1241	Sh3glb1	0.562893	1.26995	1.41987	5
Asc-Vasa-Recta	1242	Fbxo9	0.562832	2.46385	1.80952	5
Asc-Vasa-Recta	1243	Uba52	0.562765	1.32021	1.24535	5
Asc-Vasa-Recta	1244	Cep57	0.562494	1.28339	1.21706	5
Asc-Vasa-Recta	1245	Ccdc59	0.562485	1.25146	1.05311	5
Asc-Vasa-Recta	1246	St6galnac3	0.562435	0.793585	0.981715	5
Asc-Vasa-Recta	1247	Psmd8	0.562418	1.31996	1.49196	5
Asc-Vasa-Recta	1248	Rps24	0.562404	0.963909	0.836224	5
Asc-Vasa-Recta	1249	Gchfr	0.562403	0.930585	0.695246	5
Asc-Vasa-Recta	1250	Bmpr2	0.562355	2.01473	1.69179	5
Asc-Vasa-Recta	1251	Ddx21	0.562245	1.13708	1.05696	5
Asc-Vasa-Recta	1252	Actn4	0.562182	2.42699	1.51387	5
Asc-Vasa-Recta	1253	Akap9	0.56215	0.690168	0.52924	5
Asc-Vasa-Recta	1254	G3bp2	0.562124	1.57897	1.58944	5
Asc-Vasa-Recta	1255	Pqbp1	0.562094	0.687731	0.617388	5
Asc-Vasa-Recta	1256	Rab6a	0.561971	0.913935	0.686846	5
Asc-Vasa-Recta	1257	Polr1d	0.561823	0.471627	0.553118	5
Asc-Vasa-Recta	1258	Eef2kmt	0.561767	1.53805	1.2526	5
Asc-Vasa-Recta	1259	Cops4	0.561758	0.546855	0.391862	5
Asc-Vasa-Recta	1260	Sertad2	0.561727	0.79461	0.738282	5
Asc-Vasa-Recta	1261	Oaz2	0.56172	0.763518	0.592804	5
Asc-Vasa-Recta	1262	Cask	0.561704	0.882593	0.709122	5
Asc-Vasa-Recta	1263	Ncoa3	0.56168	0.602349	0.554817	5
Asc-Vasa-Recta	1264	Terf2ip	0.561661	1.83462	1.38427	5
Asc-Vasa-Recta	1265	Faap20	0.561574	1.40285	1.03616	5
Asc-Vasa-Recta	1266	Hpcal1	0.561545	1.8759	1.69893	5
Asc-Vasa-Recta	1267	Spry2	0.561357	3.13267	2.5583	5
Asc-Vasa-Recta	1268	Cnn3	0.561271	0.75436	0.530422	5
Asc-Vasa-Recta	1269	Stat2	0.561266	0.726813	0.674462	5
Asc-Vasa-Recta	1270	Commd7	0.561261	1.80951	1.1627	5
Asc-Vasa-Recta	1271	Ppp2r1a	0.561218	2.32476	2.05517	5
Asc-Vasa-Recta	1272	Slc44a2	0.560964	1.6683	1.53032	5
Asc-Vasa-Recta	1273	Emg1	0.560946	0.697968	0.681562	5
Asc-Vasa-Recta	1274	Orai3	0.560694	2.31231	1.88558	5
Asc-Vasa-Recta	1275	Rab35	0.560672	2.92364	2.87274	5
Asc-Vasa-Recta	1276	Fes	0.560662	3.91121	3.69746	5
Asc-Vasa-Recta	1277	Tomm22	0.560607	0.242712	0.219768	5
Asc-Vasa-Recta	1278	Fcf1	0.560468	1.76983	1.77821	5
Asc-Vasa-Recta	1279	Stard3nl	0.560398	0.37221	0.332165	5
Asc-Vasa-Recta	1280	Cbr1	0.560294	2.29876	2.21773	5
Asc-Vasa-Recta	1281	Nfic	0.560283	1.04449	0.555958	5
Asc-Vasa-Recta	1282	Rpl41	0.560265	1.055	1.09464	5
Asc-Vasa-Recta	1283	Eogt	0.560257	0.691063	0.636024	5
Asc-Vasa-Recta	1284	Arl4a	0.560163	3.75575	2.78998	5
Asc-Vasa-Recta	1285	Pip5k1c	0.559983	1.40947	1.36006	5
Asc-Vasa-Recta	1286	Wasf2	0.559981	0.901757	0.673392	5
Asc-Vasa-Recta	1287	Psmb2	0.559957	0.798547	0.525934	5
Asc-Vasa-Recta	1288	Cr1l	0.559901	1.19261	0.898149	5
Asc-Vasa-Recta	1289	Selenoh	0.559845	3.43675	3.09694	5
Asc-Vasa-Recta	1290	Rce1	0.559683	2.01077	1.25702	5
Asc-Vasa-Recta	1291	Abhd17a	0.559412	2.55668	1.88608	5
Asc-Vasa-Recta	1292	Oaz1	0.559362	1.24884	1.34214	5
Asc-Vasa-Recta	1293	Cbx6	0.559317	3.59197	3.21435	5
Asc-Vasa-Recta	1294	Cfap20	0.559206	1.04073	0.98767	5
Asc-Vasa-Recta	1295	Vgll4	0.559191	0.413748	0.37156	5
Asc-Vasa-Recta	1296	Sox4	0.55909	1.55403	1.38207	5
Asc-Vasa-Recta	1297	Tmod3	0.559076	1.04027	0.863804	5
Asc-Vasa-Recta	1298	Psma7	0.558987	1.3567	1.32555	5
Asc-Vasa-Recta	1299	Rttn	0.55898	1.51769	1.47866	5
Asc-Vasa-Recta	1300	Cdkn1a	0.558878	1.53178	1.74675	5
Asc-Vasa-Recta	1301	Magoh	0.558836	1.19936	0.941126	5
Asc-Vasa-Recta	1302	Cflar	0.558742	1.31945	1.13912	5
Asc-Vasa-Recta	1303	Pja2	0.558715	0.926157	0.879121	5
Asc-Vasa-Recta	1304	Nudc	0.55868	0.995938	0.725824	5
Asc-Vasa-Recta	1305	Vmn1r13	0.558646	0.582159	0.618788	5
Asc-Vasa-Recta	1306	Zcchc17	0.558644	0.976784	0.723826	5
Asc-Vasa-Recta	1307	Cdk9	0.558631	4.20956	2.37794	5
Asc-Vasa-Recta	1308	Serf2	0.558566	0.990303	0.699777	5
Asc-Vasa-Recta	1309	Snn	0.558432	1.2723	1.22552	5
Asc-Vasa-Recta	1310	Sfr1	0.558406	1.41331	0.863238	5
Asc-Vasa-Recta	1311	Dctn1	0.558388	3.97444	2.52292	5
Asc-Vasa-Recta	1312	Rtn4	0.55834	0.799673	0.560351	5
Asc-Vasa-Recta	1313	Tap2	0.558325	0.712499	0.727463	5
Asc-Vasa-Recta	1314	Tmx3	0.558281	1.20282	0.869296	5
Asc-Vasa-Recta	1315	Add1	0.558135	0.841193	0.724293	5
Asc-Vasa-Recta	1316	Hmgn2	0.558082	1.08128	0.987569	5
Asc-Vasa-Recta	1317	Immt	0.558071	1.53168	1.38826	5
Asc-Vasa-Recta	1318	Smc6	0.558022	0.341694	0.284537	5
Asc-Vasa-Recta	1319	Anxa6	0.558003	1.66757	1.27115	5
Asc-Vasa-Recta	1320	Prrc2c	0.557913	1.78418	1.4584	5
Asc-Vasa-Recta	1321	Pin1	0.557883	1.42446	0.785603	5
Asc-Vasa-Recta	1322	Phip	0.557861	2.58424	1.5872	5
Asc-Vasa-Recta	1323	Rock1	0.557776	0.709794	0.503477	5
Asc-Vasa-Recta	1324	Mrpl24	0.557765	0.94114	0.811447	5
Asc-Vasa-Recta	1325	Amotl2	0.557752	3.1734	2.57179	5
Asc-Vasa-Recta	1326	Rexo1	0.55767	1.34268	1.22152	5
Asc-Vasa-Recta	1327	Pnrc2	0.557633	2.32738	2.08681	5
Asc-Vasa-Recta	1328	Pabpc1	0.557595	0.548536	0.463922	5
Asc-Vasa-Recta	1329	Arl2bp	0.557535	0.89929	0.903584	5
Asc-Vasa-Recta	1330	Rabgap1l	0.557499	0.67621	0.674065	5
Asc-Vasa-Recta	1331	Snrpg	0.557499	0.679979	0.548812	5
Asc-Vasa-Recta	1332	Rsl1d1	0.557494	1.44034	0.920466	5
Asc-Vasa-Recta	1333	Nipsnap3b	0.557403	1.31937	1.26113	5
Asc-Vasa-Recta	1334	Aida	0.557354	4.24875	3.24727	5
Asc-Vasa-Recta	1335	Smc1a	0.557306	0.459135	0.409621	5
Asc-Vasa-Recta	1336	Trappc3	0.557258	3.0347	2.05459	5
Asc-Vasa-Recta	1337	Arpc4	0.557249	0.843633	0.680083	5
Asc-Vasa-Recta	1338	Rbm39	0.557194	0.955763	0.98178	5
Asc-Vasa-Recta	1339	Hspa8	0.557193	1.35184	1.2084	5
Asc-Vasa-Recta	1340	Camk2d	0.55718	0.837157	0.673595	5
Asc-Vasa-Recta	1341	Csnk2a1	0.557078	0.636759	0.602214	5
Asc-Vasa-Recta	1342	Gm37357	0.557043	0.784144	1.32581	5
Asc-Vasa-Recta	1343	Rab18	0.557019	1.88512	1.51731	5
Asc-Vasa-Recta	1344	Fam204a	0.556891	2.28359	2.42228	5
Asc-Vasa-Recta	1345	Lratd2	0.556621	1.56906	1.52064	5
Asc-Vasa-Recta	1346	Tll1	0.556615	3.50737	6.03312	5
Asc-Vasa-Recta	1347	Dnajb6	0.556486	1.92863	1.32437	5
Asc-Vasa-Recta	1348	Eif6	0.556485	0.953647	0.815807	5
Asc-Vasa-Recta	1349	Zfp639	0.556464	0.673119	0.563171	5
Asc-Vasa-Recta	1350	Tspan5	0.556412	0.788494	0.876259	5
Asc-Vasa-Recta	1351	Zfp263	0.556399	3.36877	2.97674	5
Asc-Vasa-Recta	1352	Ddx3y	0.556356	0.882272	0.734571	5
Asc-Vasa-Recta	1353	Tceal8	0.556233	2.38877	1.71399	5
Asc-Vasa-Recta	1354	Hnrnpm	0.556227	0.602153	0.599116	5
Asc-Vasa-Recta	1355	Polr2d	0.556144	4.30051	3.68275	5
Asc-Vasa-Recta	1356	Rnf187	0.55607	0.542124	0.542019	5
Asc-Vasa-Recta	1357	Clic4	0.55603	1.80261	1.5368	5
Asc-Vasa-Recta	1358	Mrpl58	0.555992	0.603966	0.681991	5
Asc-Vasa-Recta	1359	Lsm7	0.55592	2.28537	2.16392	5
Asc-Vasa-Recta	1360	Khdrbs1	0.555918	0.79177	0.640542	5
Asc-Vasa-Recta	1361	Bfar	0.555897	1.41621	0.994671	5
Asc-Vasa-Recta	1362	Brk1	0.555741	1.43638	1.31062	5
Asc-Vasa-Recta	1363	Trim37	0.555696	0.512009	0.42587	5
Asc-Vasa-Recta	1364	Med4	0.555668	1.51353	1.61705	5
Asc-Vasa-Recta	1365	Hecw2	0.55564	2.17316	1.79177	5
Asc-Vasa-Recta	1366	AW112010	0.555622	0.448399	0.726281	5
Asc-Vasa-Recta	1367	Clec2d	0.555617	0.952041	0.861709	5
Asc-Vasa-Recta	1368	A430005L14Rik	0.555349	0.982623	1.00763	5
Asc-Vasa-Recta	1369	Smarce1	0.555313	3.02942	2.4711	5
Asc-Vasa-Recta	1370	Cnot2	0.555139	3.61337	2.61382	5
Asc-Vasa-Recta	1371	Adipor1	0.555068	1.51511	1.30289	5
Asc-Vasa-Recta	1372	Dnajb4	0.555056	1.64778	1.28664	5
Asc-Vasa-Recta	1373	Vangl1	0.554987	3.33612	2.69914	5
Asc-Vasa-Recta	1374	Rbbp4	0.554869	2.11752	1.67861	5
Asc-Vasa-Recta	1375	Saraf	0.554837	0.898437	0.601404	5
Asc-Vasa-Recta	1376	Cers5	0.554776	1.61763	1.16419	5
Asc-Vasa-Recta	1377	Bcas2	0.554727	0.802446	0.617806	5
Asc-Vasa-Recta	1378	Scaf1	0.55472	0.490727	0.393901	5
Asc-Vasa-Recta	1379	Ccdc12	0.554697	1.62424	1.45469	5
Asc-Vasa-Recta	1380	Tmtc1	0.554678	1.0916	0.801094	5
Asc-Vasa-Recta	1381	Gnl3l	0.554648	1.00992	1.00289	5
Asc-Vasa-Recta	1382	Polr2g	0.554591	2.45552	2.08779	5
Asc-Vasa-Recta	1383	Ntan1	0.55456	2.75387	1.8911	5
Asc-Vasa-Recta	1384	Anxa11	0.554551	1.02879	0.763438	5
Asc-Vasa-Recta	1385	Os9	0.554487	0.383468	0.322834	5
Asc-Vasa-Recta	1386	Bhlhe40	0.554387	1.3342	1.2406	5
Asc-Vasa-Recta	1387	Ifrd1	0.554382	2.18	1.23863	5
Asc-Vasa-Recta	1388	Hdac1	0.554239	2.94978	1.99569	5
Asc-Vasa-Recta	1389	Cnih1	0.554232	2.26632	1.95696	5
Asc-Vasa-Recta	1390	Vapb	0.554207	1.78767	1.70119	5
Asc-Vasa-Recta	1391	D030056L22Rik	0.554205	0.816006	0.700942	5
Asc-Vasa-Recta	1392	Rab11b	0.554191	0.871685	0.637432	5
Asc-Vasa-Recta	1393	Ndufa7	0.554105	0.851871	0.939771	5
Asc-Vasa-Recta	1394	Hsp90b1	0.553984	1.40613	1.25886	5
Asc-Vasa-Recta	1395	Snhg12	0.553948	1.3347	1.33758	5
Asc-Vasa-Recta	1396	Rbpms	0.553855	1.24918	1.32717	5
Asc-Vasa-Recta	1397	Tcf25	0.55376	1.76284	1.48359	5
Asc-Vasa-Recta	1398	Banf1	0.55369	0.991899	0.741182	5
Asc-Vasa-Recta	1399	Rbm18	0.553675	1.62084	1.38004	5
Asc-Vasa-Recta	1400	Mitd1	0.553674	0.725613	0.612213	5
Asc-Vasa-Recta	1401	2510046G10Rik	0.553655	8.04187	5.57196	5
Asc-Vasa-Recta	1402	Heatr5a	0.553597	0.59022	0.462646	5
Asc-Vasa-Recta	1403	Clk1	0.553461	0.562592	0.574794	5
Asc-Vasa-Recta	1404	Sub1	0.553315	1.34933	1.34912	5
Asc-Vasa-Recta	1405	Pmvk	0.553305	0.70187	0.631348	5
Asc-Vasa-Recta	1406	Ociad1	0.553228	0.89182	0.635189	5
Asc-Vasa-Recta	1407	Pxn	0.553221	0.315488	0.264649	5
Asc-Vasa-Recta	1408	Emc8	0.553193	1.31362	1.37014	5
Asc-Vasa-Recta	1409	Eef1d	0.553187	1.6645	1.23718	5
Asc-Vasa-Recta	1410	Spag7	0.553133	0.822974	0.868762	5
Asc-Vasa-Recta	1411	Itga6	0.553123	0.699649	0.699762	5
Asc-Vasa-Recta	1412	H2afy	0.553118	0.61984	0.701089	5
Asc-Vasa-Recta	1413	Rnf216	0.55309	1.13712	1.08296	5
Asc-Vasa-Recta	1414	Prkab1	0.552991	1.49783	1.47538	5
Asc-Vasa-Recta	1415	Rpl13a	0.552984	2.36348	1.60859	5
Asc-Vasa-Recta	1416	Ube2s	0.552927	0.922701	0.657013	5
Asc-Vasa-Recta	1417	Cd36	0.552825	1.86766	1.269	5
Asc-Vasa-Recta	1418	Fbxl6	0.552802	1.44246	1.41668	5
Asc-Vasa-Recta	1419	Dctn4	0.552741	0.354884	0.324567	5
Asc-Vasa-Recta	1420	Rint1	0.552741	0.654647	0.478718	5
Asc-Vasa-Recta	1421	Anxa7	0.552715	0.770884	0.754498	5
Asc-Vasa-Recta	1422	Acp1	0.552685	1.76893	1.6712	5
Asc-Vasa-Recta	1423	Tmem63b	0.552674	1.2727	0.916302	5
Asc-Vasa-Recta	1424	Btg3	0.552557	1.33285	1.37824	5
Asc-Vasa-Recta	1425	Psmd12	0.552523	0.94216	0.780001	5
Asc-Vasa-Recta	1426	Bex3	0.552498	0.424274	0.402637	5
Asc-Vasa-Recta	1427	Decr2	0.552428	0.83738	0.786087	5
Asc-Vasa-Recta	1428	Cct3	0.5524	0.864848	0.734762	5
Asc-Vasa-Recta	1429	Tex261	0.552391	2.19907	1.76667	5
Asc-Vasa-Recta	1430	Fkbp9	0.552355	2.53741	2.15777	5
Asc-Vasa-Recta	1431	Nsd1	0.552285	1.74586	1.33924	5
Asc-Vasa-Recta	1432	Pdcd4	0.552263	1.40728	1.51332	5
Asc-Vasa-Recta	1433	Dync1i2	0.552216	0.670935	0.596484	5
Asc-Vasa-Recta	1434	Gfod2	0.5522	0.73015	0.636483	5
Asc-Vasa-Recta	1435	Gnas	0.552147	0.915622	0.8157	5
Asc-Vasa-Recta	1436	Marf1	0.552092	0.649141	0.622457	5
Asc-Vasa-Recta	1437	Dnm3	0.552056	0.352736	0.311366	5
Asc-Vasa-Recta	1438	Lamtor1	0.551987	0.777158	0.596776	5
Asc-Vasa-Recta	1439	Prkag1	0.551901	1.07938	0.927258	5
Asc-Vasa-Recta	1440	Prdx6	0.551813	0.585705	0.574072	5
Asc-Vasa-Recta	1441	Egln2	0.551781	0.525143	0.439641	5
Asc-Vasa-Recta	1442	Ccrl2	0.551756	2.24506	2.9391	5
Asc-Vasa-Recta	1443	Atp6v1d	0.551717	1.40167	1.20413	5
Asc-Vasa-Recta	1444	Gna11	0.551703	1.91258	1.83317	5
Asc-Vasa-Recta	1445	4931406P16Rik	0.551669	1.39469	1.26579	5
Asc-Vasa-Recta	1446	Rasa3	0.551652	5.39094	5.968	5
Asc-Vasa-Recta	1447	Msl1	0.551616	1.11028	1.05495	5
Asc-Vasa-Recta	1448	Lrrcc1	0.551429	0.708957	0.584731	5
Asc-Vasa-Recta	1449	Hnrnph3	0.551414	0.874421	0.697028	5
Asc-Vasa-Recta	1450	Swap70	0.55127	0.562026	0.523326	5
Asc-Vasa-Recta	1451	Tfpi	0.551238	1.89814	2.10911	5
Asc-Vasa-Recta	1452	Lima1	0.551227	0.66857	0.527785	5
Asc-Vasa-Recta	1453	Elovl5	0.551209	2.00515	2.23498	5
Asc-Vasa-Recta	1454	Dicer1	0.551197	1.00217	0.862803	5
Asc-Vasa-Recta	1455	Smap2	0.55117	1.58534	1.02884	5
Asc-Vasa-Recta	1456	Atp8a1	0.551116	2.25627	1.50622	5
Asc-Vasa-Recta	1457	H2-Ab1	0.551087	0.41453	1.21008	5
Asc-Vasa-Recta	1458	Mcrs1	0.551039	1.29417	1.12323	5
Asc-Vasa-Recta	1459	Fermt2	0.551033	1.04059	0.679731	5
Asc-Vasa-Recta	1460	Rnaseh2c	0.551003	0.726662	0.796715	5
Asc-Vasa-Recta	1461	Slc2a8	0.550981	6.28166	4.45813	5
Asc-Vasa-Recta	1462	Rpl32	0.550925	1.13147	1.17688	5
Asc-Vasa-Recta	1463	Actr1a	0.550898	1.97989	1.79594	5
Asc-Vasa-Recta	1464	Slc12a6	0.550846	1.397	1.08522	5
Asc-Vasa-Recta	1465	Rpl22l1	0.550809	0.514462	0.540027	5
Asc-Vasa-Recta	1466	Rpl36a	0.55076	0.541133	0.617002	5
Asc-Vasa-Recta	1467	Nisch	0.550741	0.623936	0.536562	5
Asc-Vasa-Recta	1468	Cbx1	0.550685	0.866966	0.643287	5
Asc-Vasa-Recta	1469	Ahctf1	0.550516	0.406451	0.344526	5
Asc-Vasa-Recta	1470	Gtpbp6	0.550437	3.25361	2.7223	5
Asc-Vasa-Recta	1471	Ubl5	0.550432	1.44641	1.13861	5
Asc-Vasa-Recta	1472	Zfp503	0.550358	1.47364	1.50891	5
Asc-Vasa-Recta	1473	Nop53	0.550342	0.788882	0.637669	5
Asc-Vasa-Recta	1474	Emc4	0.550322	2.18864	1.94335	5
Asc-Vasa-Recta	1475	Ubqln2	0.550295	1.44558	1.20641	5
Asc-Vasa-Recta	1476	B4galt1	0.550222	0.722082	0.613576	5
Asc-Vasa-Recta	1477	Hif1a	0.550161	1.3118	1.22532	5
Asc-Vasa-Recta	1478	Ywhaq	0.550137	1.97357	1.25754	5
Asc-Vasa-Recta	1479	Relb	0.550125	6.64779	5.0737	5
Asc-Vasa-Recta	1480	Nol7	0.549772	0.735732	0.604729	5
Asc-Vasa-Recta	1481	Rpn1	0.54968	1.64523	1.52111	5
Asc-Vasa-Recta	1482	Klf9	0.549629	1.31278	1.07466	5
Asc-Vasa-Recta	1483	Psmg4	0.549588	0.800268	0.817234	5
Asc-Vasa-Recta	1484	Copz1	0.549584	0.781029	0.709075	5
Asc-Vasa-Recta	1485	Dek	0.549569	1.31066	0.912784	5
Asc-Vasa-Recta	1486	Ppp4c	0.549557	2.2326	1.98947	5
Asc-Vasa-Recta	1487	Rps21	0.549445	1.19404	1.27219	5
Asc-Vasa-Recta	1488	Prpf6	0.549394	0.461246	0.380527	5
Asc-Vasa-Recta	1489	Grasp	0.549353	5.25456	6.91432	5
Asc-Vasa-Recta	1490	Rrp1	0.549347	1.01379	0.678036	5
Asc-Vasa-Recta	1491	Gon7	0.549339	1.61193	1.62885	5
Asc-Vasa-Recta	1492	Rrbp1	0.549318	1.79802	1.44311	5
Asc-Vasa-Recta	1493	Pfdn6	0.549316	0.9828	0.738904	5
Asc-Vasa-Recta	1494	Lrp5	0.549258	1.49142	1.2989	5
Asc-Vasa-Recta	1495	BC005624	0.549227	1.3326	0.794245	5
Asc-Vasa-Recta	1496	Trir	0.549132	0.627828	0.514514	5
Asc-Vasa-Recta	1497	Dmac1	0.549083	2.26339	1.84334	5
Asc-Vasa-Recta	1498	Srpk2	0.549037	2.13101	1.7765	5
Asc-Vasa-Recta	1499	Ralb	0.549033	1.19587	0.773662	5
Asc-Vasa-Recta	1500	Tmem30a	0.548979	0.608451	0.527219	5
Asc-Vasa-Recta	1501	Cast	0.548851	1.17619	0.826092	5
Asc-Vasa-Recta	1502	Rpa3	0.548834	3.32167	2.95318	5
Asc-Vasa-Recta	1503	Utrn	0.548814	0.375195	0.336646	5
Asc-Vasa-Recta	1504	Ggps1	0.548776	0.933521	0.771827	5
Asc-Vasa-Recta	1505	Zfp410	0.548774	1.26579	1.14175	5
Asc-Vasa-Recta	1506	Rnh1	0.548754	0.304061	0.287759	5
Asc-Vasa-Recta	1507	Anp32a	0.548732	1.27222	1.17748	5
Asc-Vasa-Recta	1508	Scnm1	0.548728	2.70695	2.43095	5
Asc-Vasa-Recta	1509	Hnrnpa1	0.548723	1.16811	0.745796	5
Asc-Vasa-Recta	1510	Rab27b	0.548691	0.882092	0.854565	5
Asc-Vasa-Recta	1511	Cbwd1	0.548641	1.63618	1.65104	5
Asc-Vasa-Recta	1512	Prpf39	0.54862	0.548959	0.420854	5
Asc-Vasa-Recta	1513	Atg12	0.548601	1.03784	1.08497	5
Asc-Vasa-Recta	1514	Polr2f	0.548598	1.75655	1.23768	5
Asc-Vasa-Recta	1515	Rheb	0.548564	0.725851	0.459136	5
Asc-Vasa-Recta	1516	Wdr1	0.548521	2.13486	2.00049	5
Asc-Vasa-Recta	1517	Ufc1	0.548415	1.63036	1.57722	5
Asc-Vasa-Recta	1518	Trp53	0.548406	1.31227	1.17684	5
Asc-Vasa-Recta	1519	Vapa	0.548384	1.47222	1.26549	5
Asc-Vasa-Recta	1520	Svbp	0.548315	1.04358	0.813919	5
Asc-Vasa-Recta	1521	Uaca	0.548169	1.19878	0.926922	5
Asc-Vasa-Recta	1522	Dysf	0.547972	0.678397	0.88332	5
Asc-Vasa-Recta	1523	Chn2	0.547961	0.647142	0.552455	5
Asc-Vasa-Recta	1524	Eno1	0.547957	0.193622	0.176966	5
Asc-Vasa-Recta	1525	1810013D15Rik	0.547941	2.78271	2.82082	5
Asc-Vasa-Recta	1526	Atp6v0e	0.547911	1.34564	1.16574	5
Asc-Vasa-Recta	1527	Arid4b	0.547892	0.826421	0.713175	5
Asc-Vasa-Recta	1528	Ssr3	0.547872	1.85878	1.51744	5
Asc-Vasa-Recta	1529	Klc1	0.547854	1.21778	1.07891	5
Asc-Vasa-Recta	1530	Wbp11	0.547825	2.04877	2.12329	5
Asc-Vasa-Recta	1531	Atraid	0.547692	1.40142	1.13572	5
Asc-Vasa-Recta	1532	Tmem43	0.547648	2.93635	2.42339	5
Asc-Vasa-Recta	1533	Zpr1	0.547621	1.5606	1.47912	5
Asc-Vasa-Recta	1534	Samhd1	0.547577	0.518068	0.482105	5
Asc-Vasa-Recta	1535	Casd1	0.547549	3.26769	2.68682	5
Asc-Vasa-Recta	1536	Cdk4	0.547515	0.362154	0.323573	5
Asc-Vasa-Recta	1537	Xndc1	0.547416	3.09423	3.30591	5
Asc-Vasa-Recta	1538	Cops7b	0.547403	0.663967	0.518746	5
Asc-Vasa-Recta	1539	Trpc3	0.547363	5.13158	7.80369	5
Asc-Vasa-Recta	1540	Commd2	0.547345	0.475888	0.425688	5
Asc-Vasa-Recta	1541	Tcof1	0.547318	2.64436	1.95288	5
Asc-Vasa-Recta	1542	1700123O20Rik	0.54729	2.71181	2.22794	5
Asc-Vasa-Recta	1543	Cuedc1	0.547233	1.23161	1.17846	5
Asc-Vasa-Recta	1544	Cuedc2	0.54723	0.442644	0.354566	5
Asc-Vasa-Recta	1545	Exoc3l4	0.547204	1.5913	1.99825	5
Asc-Vasa-Recta	1546	Bcl2l12	0.547187	2.15759	2.2904	5
Asc-Vasa-Recta	1547	Dnase1l1	0.547123	2.28127	2.05027	5
Asc-Vasa-Recta	1548	Gas5	0.547038	1.23477	1.05653	5
Asc-Vasa-Recta	1549	Ubald2	0.546974	1.76297	1.60003	5
Asc-Vasa-Recta	1550	Mpv17	0.546968	0.692534	0.749213	5
Asc-Vasa-Recta	1551	Nagpa	0.546932	2.80648	1.91296	5
Asc-Vasa-Recta	1552	Rcn2	0.546898	1.30042	0.981075	5
Asc-Vasa-Recta	1553	Ier3ip1	0.546896	0.190982	0.200822	5
Asc-Vasa-Recta	1554	Micall1	0.546872	0.683947	0.596913	5
Asc-Vasa-Recta	1555	Wsb1	0.546738	0.891358	0.81307	5
Asc-Vasa-Recta	1556	Cav1	0.546717	1.56555	2.05332	5
Asc-Vasa-Recta	1557	Ccm2	0.546492	3.20231	2.61955	5
Asc-Vasa-Recta	1558	Tgoln1	0.546475	1.43148	1.4051	5
Asc-Vasa-Recta	1559	Mpdz	0.546397	2.12335	1.48558	5
Asc-Vasa-Recta	1560	CT010467.1	0.546386	1.05115	1.06438	5
Asc-Vasa-Recta	1561	Pold2	0.54635	3.02029	2.64219	5
Asc-Vasa-Recta	1562	Imp4	0.546299	1.43968	1.12268	5
Asc-Vasa-Recta	1563	Tmub2	0.546296	1.75885	1.49268	5
Asc-Vasa-Recta	1564	Czib	0.54628	0.964888	1.04191	5
Asc-Vasa-Recta	1565	Hnrnpd	0.54619	1.9325	1.45774	5
Asc-Vasa-Recta	1566	Bbip1	0.546188	0.789229	0.737973	5
Asc-Vasa-Recta	1567	Ubl3	0.546095	1.28214	1.18582	5
Asc-Vasa-Recta	1568	Clcn4	0.54608	0.380789	0.338716	5
Asc-Vasa-Recta	1569	Ssna1	0.545998	2.27475	1.91037	5
Asc-Vasa-Recta	1570	Lrrc58	0.54599	1.33766	1.1135	5
Asc-Vasa-Recta	1571	Lifr	0.545944	2.14707	1.57593	5
Asc-Vasa-Recta	1572	Tsnax	0.545919	1.06571	1.04922	5
Asc-Vasa-Recta	1573	Zfp637	0.545915	1.55812	1.05354	5
Asc-Vasa-Recta	1574	Ifngr1	0.545889	1.41682	1.07297	5
Asc-Vasa-Recta	1575	Llph	0.545887	0.264176	0.253194	5
Asc-Vasa-Recta	1576	Timm10b	0.545876	0.751322	0.714302	5
Asc-Vasa-Recta	1577	Nudt18	0.545834	1.97392	2.06125	5
Asc-Vasa-Recta	1578	Nip7	0.545765	1.22922	1.17751	5
Asc-Vasa-Recta	1579	Tollip	0.545728	1.32005	1.24673	5
Asc-Vasa-Recta	1580	Map4k4	0.545686	1.28031	1.26861	5
Asc-Vasa-Recta	1581	Rsrc2	0.545685	0.769689	0.570068	5
Asc-Vasa-Recta	1582	Blvrb	0.545682	0.468418	0.44814	5
Asc-Vasa-Recta	1583	Plxna2	0.545669	1.53459	1.21783	5
Asc-Vasa-Recta	1584	Tln1	0.545601	2.00002	1.36768	5
Asc-Vasa-Recta	1585	Ubxn8	0.545585	1.31788	0.879148	5
Asc-Vasa-Recta	1586	Fbxl18	0.545585	1.62311	1.26556	5
Asc-Vasa-Recta	1587	Ddx23	0.545578	0.789361	0.743452	5
Asc-Vasa-Recta	1588	Mapk1ip1l	0.545517	1.05741	0.793157	5
Asc-Vasa-Recta	1589	Psma1	0.545428	0.52248	0.581981	5
Asc-Vasa-Recta	1590	Dnaja1	0.545405	1.14095	1.212	5
Asc-Vasa-Recta	1591	Fzd4	0.545375	2.39058	2.22388	5
Asc-Vasa-Recta	1592	Cep164	0.545373	0.578378	0.432309	5
Asc-Vasa-Recta	1593	Zdhhc20	0.545367	0.421526	0.36858	5
Asc-Vasa-Recta	1594	Krcc1	0.545354	2.13368	1.62262	5
Asc-Vasa-Recta	1595	Frmd8	0.545324	0.714684	0.577475	5
Asc-Vasa-Recta	1596	Anapc16	0.545284	0.728357	0.684493	5
Asc-Vasa-Recta	1597	Zbtb7a	0.545271	0.771305	0.822778	5
Asc-Vasa-Recta	1598	Puf60	0.545084	0.36257	0.332456	5
Asc-Vasa-Recta	1599	Tsen34	0.545045	0.786386	0.725263	5
Asc-Vasa-Recta	1600	Zmynd11	0.545028	2.26919	1.86622	5
Asc-Vasa-Recta	1601	Mzt1	0.545005	2.42749	2.0271	5
Asc-Vasa-Recta	1602	Mrpl48	0.544981	0.805108	0.598572	5
Asc-Vasa-Recta	1603	Pafah1b1	0.544935	0.761254	0.521154	5
Asc-Vasa-Recta	1604	Alg2	0.544921	2.16264	1.91031	5
Asc-Vasa-Recta	1605	Hes1	0.544906	0.68959	0.778512	5
Asc-Vasa-Recta	1606	Dnttip1	0.544831	0.651089	0.512209	5
Asc-Vasa-Recta	1607	Yod1	0.544732	1.54112	1.68467	5
Asc-Vasa-Recta	1608	Rbms2	0.544658	1.19045	1.17246	5
Asc-Vasa-Recta	1609	Ostm1	0.544575	1.29152	1.31579	5
Asc-Vasa-Recta	1610	Slc39a10	0.544555	0.676122	0.509448	5
Asc-Vasa-Recta	1611	Fundc2	0.544553	1.44399	1.30675	5
Asc-Vasa-Recta	1612	Olfr907	0.544516	0.633991	0.497937	5
Asc-Vasa-Recta	1613	Nsfl1c	0.544496	2.83639	1.87793	5
Asc-Vasa-Recta	1614	Uqcc2	0.544485	0.417459	0.509225	5
Asc-Vasa-Recta	1615	Med1	0.544427	1.0234	0.752042	5
Asc-Vasa-Recta	1616	2310011J03Rik	0.544384	0.563782	0.495025	5
Asc-Vasa-Recta	1617	Gm37985	0.544379	2.16062	2.12013	5
Asc-Vasa-Recta	1618	Ndrg3	0.544364	0.92656	0.726347	5
Asc-Vasa-Recta	1619	Kcnq1ot1	0.544281	1.10692	0.948968	5
Asc-Vasa-Recta	1620	Rfc3	0.54414	2.5528	3.0012	5
Asc-Vasa-Recta	1621	Adck5	0.544135	0.620545	0.547211	5
Asc-Vasa-Recta	1622	Adgrg6	0.544101	5.31856	5.22302	5
Asc-Vasa-Recta	1623	D8Ertd738e	0.544089	1.35624	1.33764	5
Asc-Vasa-Recta	1624	Tcf7l1	0.544085	0.748957	0.806493	5
Asc-Vasa-Recta	1625	Isy1	0.544073	1.72823	1.72926	5
Asc-Vasa-Recta	1626	Ash1l	0.544044	1.56922	1.20153	5
Asc-Vasa-Recta	1627	Inpp5k	0.544038	0.617286	0.477626	5
Asc-Vasa-Recta	1628	Hoxb7	0.543976	0.410359	0.38408	5
Asc-Vasa-Recta	1629	Hp1bp3	0.543943	0.767625	0.633722	5
Asc-Vasa-Recta	1630	Socs3	0.54391	5.25478	4.38011	5
Asc-Vasa-Recta	1631	Use1	0.543885	0.563564	0.631697	5
Asc-Vasa-Recta	1632	Ecd	0.543848	2.57727	2.26427	5
Asc-Vasa-Recta	1633	Zfp511	0.54378	0.760761	0.625903	5
Asc-Vasa-Recta	1634	Dazap2	0.543776	1.3414	1.35443	5
Asc-Vasa-Recta	1635	Dnajb11	0.543749	2.00021	1.79783	5
Asc-Vasa-Recta	1636	Lamc1	0.543739	0.492175	0.468823	5
Asc-Vasa-Recta	1637	Cdc5l	0.543712	2.62086	1.83689	5
Asc-Vasa-Recta	1638	Cttnbp2nl	0.543677	1.63173	1.44797	5
Asc-Vasa-Recta	1639	Ubxn1	0.543661	2.31046	1.20089	5
Asc-Vasa-Recta	1640	Mea1	0.543602	0.793076	0.701348	5
Asc-Vasa-Recta	1641	Sec23ip	0.543598	0.502144	0.408003	5
Asc-Vasa-Recta	1642	Chtop	0.543573	0.856852	0.771038	5
Asc-Vasa-Recta	1643	Srrt	0.543549	0.409055	0.373734	5
Asc-Vasa-Recta	1644	Unc50	0.543531	1.13999	0.816485	5
Asc-Vasa-Recta	1645	Oser1	0.543486	0.637686	0.520894	5
Asc-Vasa-Recta	1646	Ranbp1	0.543426	0.588859	0.569432	5
Asc-Vasa-Recta	1647	Git2	0.543417	0.408143	0.354724	5
Asc-Vasa-Recta	1648	Gtf2h1	0.54341	0.436619	0.382786	5
Asc-Vasa-Recta	1649	Rpl38	0.543395	1.06906	1.26702	5
Asc-Vasa-Recta	1650	Cog8	0.543385	0.428461	0.355159	5
Asc-Vasa-Recta	1651	Nradd	0.5433	2.74078	2.38003	5
Asc-Vasa-Recta	1652	Rpl28	0.543282	1.37017	1.35628	5
Asc-Vasa-Recta	1653	Afap1l1	0.543242	1.15931	0.887161	5
Asc-Vasa-Recta	1654	Eif3k	0.543234	0.577804	0.48533	5
Asc-Vasa-Recta	1655	Cemip2	0.543148	0.951981	0.85082	5
Asc-Vasa-Recta	1656	Slc31a2	0.543129	0.755241	0.602929	5
Asc-Vasa-Recta	1657	Baiap2	0.54312	0.793599	0.751248	5
Asc-Vasa-Recta	1658	Kctd3	0.54312	1.44421	1.31728	5
Asc-Vasa-Recta	1659	Emc3	0.543099	0.933435	0.745902	5
Asc-Vasa-Recta	1660	Ppib	0.543091	0.971866	0.722088	5
Asc-Vasa-Recta	1661	Rer1	0.543009	0.526234	0.462603	5
Asc-Vasa-Recta	1662	Itfg2	0.542963	1.53628	1.51955	5
Asc-Vasa-Recta	1663	Tomm20	0.542955	1.38248	1.11423	5
Asc-Vasa-Recta	1664	Fndc5	0.542947	0.806027	0.790743	5
Asc-Vasa-Recta	1665	Gm17501	0.54294	5.12806	6.96884	5
Asc-Vasa-Recta	1666	Gar1	0.542933	1.54421	1.53735	5
Asc-Vasa-Recta	1667	Akap12	0.542931	0.985349	1.14869	5
Asc-Vasa-Recta	1668	Pgrmc1	0.542892	0.595638	0.492209	5
Asc-Vasa-Recta	1669	Bloc1s6	0.542847	0.53015	0.458674	5
Asc-Vasa-Recta	1670	Vps28	0.542817	0.74699	0.517532	5
Asc-Vasa-Recta	1671	Tiprl	0.542786	1.12672	0.804361	5
Asc-Vasa-Recta	1672	Psmf1	0.542771	1.36162	1.40519	5
Asc-Vasa-Recta	1673	Pigt	0.542768	2.73841	2.14852	5
Asc-Vasa-Recta	1674	Ceacam1	0.542762	3.21139	3.91613	5
Asc-Vasa-Recta	1675	Slc35a5	0.542747	3.5322	2.58229	5
Asc-Vasa-Recta	1676	Ccdc85a	0.542735	1.26963	1.77354	5
Asc-Vasa-Recta	1677	Cops6	0.542654	0.686473	0.533483	5
Asc-Vasa-Recta	1678	Ctsz	0.542648	1.51592	1.31519	5
Asc-Vasa-Recta	1679	Pcmtd1	0.542623	1.45915	1.35995	5
Asc-Vasa-Recta	1680	Lsm3	0.542621	1.06987	1.07376	5
Asc-Vasa-Recta	1681	Gstm2	0.542609	1.52541	1.21123	5
Asc-Vasa-Recta	1682	Eprs	0.542482	0.727649	0.670059	5
Asc-Vasa-Recta	1683	Tox	0.542364	1.31569	1.47022	5
Asc-Vasa-Recta	1684	Rbm17	0.542342	1.01573	0.758029	5
Asc-Vasa-Recta	1685	6030458C11Rik	0.542338	1.27033	1.23532	5
Asc-Vasa-Recta	1686	Dock6	0.542165	0.72149	0.670091	5
Asc-Vasa-Recta	1687	Cyyr1	0.542143	0.389762	0.613923	5
Asc-Vasa-Recta	1688	Surf1	0.542098	1.07326	0.848996	5
Asc-Vasa-Recta	1689	Mrpl2	0.542091	2.09456	1.54529	5
Asc-Vasa-Recta	1690	Zfp423	0.542079	3.03457	3.09413	5
Asc-Vasa-Recta	1691	Pabpn1	0.542043	0.814834	0.776976	5
Asc-Vasa-Recta	1692	Fip1l1	0.54202	0.408176	0.320562	5
Asc-Vasa-Recta	1693	Trappc6b	0.541999	1.67847	1.35647	5
Asc-Vasa-Recta	1694	Rock2	0.541914	0.7786	0.64627	5
Asc-Vasa-Recta	1695	Hmgn3	0.5419	0.612909	0.528775	5
Asc-Vasa-Recta	1696	Lamp2	0.54187	1.25716	1.13016	5
Asc-Vasa-Recta	1697	Taf1d	0.541865	0.327827	0.28099	5
Asc-Vasa-Recta	1698	Timm17a	0.541848	1.5427	1.35371	5
Asc-Vasa-Recta	1699	Ier2	0.541818	1.1725	1.35808	5
Asc-Vasa-Recta	1700	Ptges3	0.54179	1.60932	1.11923	5
Asc-Vasa-Recta	1701	Asap2	0.541766	3.96693	2.72923	5
Asc-Vasa-Recta	1702	Ikbkb	0.541737	1.02325	0.836286	5
Asc-Vasa-Recta	1703	Srprb	0.541699	1.59234	1.26075	5
Asc-Vasa-Recta	1704	Rab8a	0.541648	0.736799	0.787392	5
Asc-Vasa-Recta	1705	Tubgcp3	0.541615	1.43455	1.35688	5
Asc-Vasa-Recta	1706	Cdc26	0.541523	0.65892	0.679096	5
Asc-Vasa-Recta	1707	Map4k5	0.54152	1.36761	1.36396	5
Asc-Vasa-Recta	1708	Txndc12	0.541483	0.631106	0.492609	5
Asc-Vasa-Recta	1709	Nudt9	0.541459	1.11726	0.827268	5
Asc-Vasa-Recta	1710	Cbx7	0.541399	3.27843	2.67933	5
Asc-Vasa-Recta	1711	Ddx18	0.541348	0.523772	0.459203	5
Asc-Vasa-Recta	1712	Tsc22d4	0.541221	0.706045	0.714238	5
Asc-Vasa-Recta	1713	Fbxw2	0.541213	0.30648	0.259171	5
Asc-Vasa-Recta	1714	Lrrc59	0.541202	2.00351	1.25901	5
Asc-Vasa-Recta	1715	Hnrnph1	0.541183	1.47664	1.24846	5
Asc-Vasa-Recta	1716	Sh3glb2	0.541147	0.528933	0.442641	5
Asc-Vasa-Recta	1717	Ash2l	0.541142	1.09482	1.0563	5
Asc-Vasa-Recta	1718	Snrnp48	0.54114	0.757717	0.791167	5
Asc-Vasa-Recta	1719	Fyn	0.54114	2.16135	1.71754	5
Asc-Vasa-Recta	1720	Polr2c	0.541135	0.347842	0.322433	5
Asc-Vasa-Recta	1721	Nfyb	0.541115	0.650038	0.585445	5
Asc-Vasa-Recta	1722	Rps26	0.541115	1.12382	1.18115	5
Asc-Vasa-Recta	1723	Yif1b	0.541112	0.590958	0.534011	5
Asc-Vasa-Recta	1724	Plk2	0.541088	1.09354	1.98155	5
Asc-Vasa-Recta	1725	Wars	0.541068	1.19653	1.31836	5
Asc-Vasa-Recta	1726	Pcf11	0.541052	0.360853	0.298085	5
Asc-Vasa-Recta	1727	Utp23	0.541035	2.21383	2.1426	5
Asc-Vasa-Recta	1728	Manbal	0.540999	1.51386	1.06175	5
Asc-Vasa-Recta	1729	Snx17	0.540988	0.829443	0.848584	5
Asc-Vasa-Recta	1730	Rbmxl1	0.540885	0.906458	0.683207	5
Asc-Vasa-Recta	1731	Zfp267	0.540812	1.92312	1.83176	5
Asc-Vasa-Recta	1732	Upf3a	0.540762	0.962632	0.982414	5
Asc-Vasa-Recta	1733	Mlxip	0.540759	1.3865	1.42199	5
Asc-Vasa-Recta	1734	Adsl	0.540738	1.96709	1.12237	5
Asc-Vasa-Recta	1735	Rps25	0.540724	1.21726	1.08114	5
Asc-Vasa-Recta	1736	Ythdc1	0.540706	1.63436	1.45788	5
Asc-Vasa-Recta	1737	Dnajb14	0.540679	0.861396	0.689268	5
Asc-Vasa-Recta	1738	Ppp3ca	0.54064	0.503168	0.550267	5
Asc-Vasa-Recta	1739	Pak1ip1	0.540631	1.22171	0.817822	5
Asc-Vasa-Recta	1740	Ube2n	0.54062	1.56772	1.3556	5
Asc-Vasa-Recta	1741	Zfp738	0.540603	0.809821	0.769416	5
Asc-Vasa-Recta	1742	Manf	0.540509	1.66274	1.47622	5
Asc-Vasa-Recta	1743	Fnta	0.540499	1.03679	0.837714	5
Asc-Vasa-Recta	1744	Ergic2	0.540452	2.72393	1.67152	5
Asc-Vasa-Recta	1745	Rpp14	0.540409	1.20225	1.21981	5
Asc-Vasa-Recta	1746	Tor1aip1	0.540374	0.85418	0.56725	5
Asc-Vasa-Recta	1747	Snx33	0.540285	4.77931	2.99012	5
Asc-Vasa-Recta	1748	Castor2	0.540244	0.310717	0.249754	5
Asc-Vasa-Recta	1749	Col4a2	0.540216	1.01679	0.832187	5
Asc-Vasa-Recta	1750	Psmd4	0.540121	0.744076	0.485563	5
Asc-Vasa-Recta	1751	Snrpb2	0.540089	0.862188	0.840146	5
Asc-Vasa-Recta	1752	Lrrc8c	0.540038	0.651932	0.813805	5
Asc-Vasa-Recta	1753	Ccdc88a	0.540032	1.25911	1.15737	5
Asc-Vasa-Recta	1754	Snapc5	0.540022	1.84038	1.45727	5
Asc-Vasa-Recta	1755	Grb10	0.539922	0.952848	0.956763	5
Asc-Vasa-Recta	1756	Prpsap1	0.539894	0.959212	0.994541	5
Asc-Vasa-Recta	1757	2810006K23Rik	0.539868	1.44374	1.50337	5
Asc-Vasa-Recta	1758	Znrd1	0.539805	1.16342	0.888969	5
Asc-Vasa-Recta	1759	Ptcd2	0.539774	1.27368	1.22404	5
Asc-Vasa-Recta	1760	Pde10a	0.539757	1.72798	2.21836	5
Asc-Vasa-Recta	1761	Thra	0.5397	0.419748	0.379497	5
Asc-Vasa-Recta	1762	Jkamp	0.539692	0.980273	0.723251	5
Asc-Vasa-Recta	1763	Sec61b	0.539622	0.990997	1.05757	5
Asc-Vasa-Recta	1764	Prdm5	0.539604	1.90649	1.4475	5
Asc-Vasa-Recta	1765	Exosc7	0.539563	1.00734	0.865008	5
Asc-Vasa-Recta	1766	Klhl15	0.539552	1.65271	1.59071	5
Asc-Vasa-Recta	1767	Gm47283	0.53955	0.533253	0.573075	5
Asc-Vasa-Recta	1768	Psmd9	0.539549	1.84841	1.71616	5
Asc-Vasa-Recta	1769	Psmc1	0.53953	0.571917	0.604209	5
Asc-Vasa-Recta	1770	Pik3c2b	0.539524	1.92969	2.33497	5
Asc-Vasa-Recta	1771	Tle4	0.539488	0.481527	0.388952	5
Asc-Vasa-Recta	1772	Rnf138	0.539478	1.1914	0.886281	5
Asc-Vasa-Recta	1773	Angel2	0.539474	0.883455	0.864132	5
Asc-Vasa-Recta	1774	Tbc1d4	0.539467	0.594743	0.532299	5
Asc-Vasa-Recta	1775	Slco3a1	0.539456	1.55925	1.42245	5
Asc-Vasa-Recta	1776	Man1c1	0.539429	1.51479	1.7166	5
Asc-Vasa-Recta	1777	Dxo	0.539415	1.38015	1.32156	5
Asc-Vasa-Recta	1778	2410004B18Rik	0.539402	0.566627	0.50048	5
Asc-Vasa-Recta	1779	Dda1	0.539368	0.485912	0.451788	5
Asc-Vasa-Recta	1780	Ctbp2	0.539357	0.650128	0.615843	5
Asc-Vasa-Recta	1781	Cyb5b	0.539333	0.45166	0.460403	5
Asc-Vasa-Recta	1782	Ppm1k	0.539269	3.21909	2.74343	5
Asc-Vasa-Recta	1783	Cyb5r3	0.539175	1.93292	1.42308	5
Asc-Vasa-Recta	1784	Nhsl2	0.539109	1.10438	1.09995	5
Asc-Vasa-Recta	1785	Cul5	0.538984	0.723187	0.702683	5
Asc-Vasa-Recta	1786	Wdr37	0.538961	0.433973	0.386004	5
Asc-Vasa-Recta	1787	Tmem192	0.538955	1.46709	0.913209	5
Asc-Vasa-Recta	1788	Cfap298	0.538945	3.0299	2.37933	5
Asc-Vasa-Recta	1789	Ddost	0.538917	0.307998	0.297162	5
Asc-Vasa-Recta	1790	Ndufs4	0.538913	1.0957	1.10687	5
Asc-Vasa-Recta	1791	Eif4ebp1	0.538881	1.3962	1.1317	5
Asc-Vasa-Recta	1792	Tigd2	0.538843	1.10441	1.14235	5
Asc-Vasa-Recta	1793	Abhd12	0.53868	0.414317	0.372848	5
Asc-Vasa-Recta	1794	Rad23b	0.538676	0.658833	0.670349	5
Asc-Vasa-Recta	1795	Dynll1	0.53865	0.999519	1.14861	5
Asc-Vasa-Recta	1796	Abcf2	0.538589	1.42804	1.30905	5
Asc-Vasa-Recta	1797	Morf4l2	0.538506	0.890763	0.626703	5
Asc-Vasa-Recta	1798	Foxn3	0.538474	1.4236	1.02539	5
Asc-Vasa-Recta	1799	Dhx8	0.538436	2.22518	1.54513	5
Asc-Vasa-Recta	1800	Spast	0.538424	0.439045	0.395978	5
Asc-Vasa-Recta	1801	Ncl	0.538392	0.985636	1.12287	5
Asc-Vasa-Recta	1802	Nop56	0.53838	1.9709	1.47761	5
Asc-Vasa-Recta	1803	Mgat1	0.538312	0.77169	0.704757	5
Asc-Vasa-Recta	1804	Eif1a	0.538307	1.43387	0.961197	5
Asc-Vasa-Recta	1805	Rplp1	0.538194	1.12465	1.04601	5
Asc-Vasa-Recta	1806	Tjp1	0.538193	0.512486	0.39053	5
Asc-Vasa-Recta	1807	Gabpb1	0.53817	0.716479	0.540386	5
Asc-Vasa-Recta	1808	Sirt7	0.538149	0.832035	0.814502	5
Asc-Vasa-Recta	1809	Eepd1	0.538148	1.72339	2.15018	5
Asc-Vasa-Recta	1810	Lypla1	0.538122	0.524136	0.584527	5
Asc-Vasa-Recta	1811	Spg7	0.53812	1.94382	2.00489	5
Asc-Vasa-Recta	1812	Ccdc173	0.538116	0.65693	0.554589	5
Asc-Vasa-Recta	1813	Pknox1	0.538046	0.572155	0.491338	5
Asc-Vasa-Recta	1814	1110059E24Rik	0.537994	0.495114	0.413245	5
Asc-Vasa-Recta	1815	Ier5	0.53798	1.3005	1.5316	5
Asc-Vasa-Recta	1816	Rsl24d1	0.537971	0.561193	0.530387	5
Asc-Vasa-Recta	1817	Clip1	0.537947	0.986343	0.700187	5
Asc-Vasa-Recta	1818	Samd12	0.537892	1.37713	1.3089	5
Asc-Vasa-Recta	1819	Sntb2	0.537879	1.7396	1.73881	5
Asc-Vasa-Recta	1820	Erich1	0.537866	1.65146	1.29205	5
Asc-Vasa-Recta	1821	Pxk	0.537859	0.393452	0.345405	5
Asc-Vasa-Recta	1822	Tecpr2	0.537852	1.54797	1.42326	5
Asc-Vasa-Recta	1823	Gpx4	0.537804	0.951501	0.977619	5
Asc-Vasa-Recta	1824	Rgmb	0.537752	1.55737	1.50602	5
Asc-Vasa-Recta	1825	Psma2	0.537744	1.39128	1.23138	5
Asc-Vasa-Recta	1826	Tubg1	0.537732	1.78935	1.59682	5
Asc-Vasa-Recta	1827	Fam219b	0.537726	2.37938	1.44294	5
Asc-Vasa-Recta	1828	Mylk	0.537691	0.315329	0.293709	5
Asc-Vasa-Recta	1829	Dut	0.537613	0.469335	0.389566	5
Asc-Vasa-Recta	1830	Rpp25l	0.537572	1.36231	1.07723	5
Asc-Vasa-Recta	1831	Trp53rka	0.537541	0.89763	0.799772	5
Asc-Vasa-Recta	1832	Mfap2	0.537515	3.70706	3.53194	5
Asc-Vasa-Recta	1833	Ttc8	0.537503	3.98369	2.24953	5
Asc-Vasa-Recta	1834	Chst14	0.537498	4.89925	5.41848	5
Asc-Vasa-Recta	1835	Thsd4	0.537492	0.74177	0.821893	5
Asc-Vasa-Recta	1836	Ssrp1	0.53746	0.998378	0.837162	5
Asc-Vasa-Recta	1837	Bud31	0.537444	0.934288	0.65594	5
Asc-Vasa-Recta	1838	Sgk1	0.537411	1.71357	1.92636	5
Asc-Vasa-Recta	1839	Psmc2	0.537411	0.94902	0.627706	5
Asc-Vasa-Recta	1840	Rps6kb1	0.537384	0.957307	0.602634	5
Asc-Vasa-Recta	1841	Mrpl49	0.537345	1.66992	1.00129	5
Asc-Vasa-Recta	1842	Harbi1	0.537311	0.728742	0.601022	5
Asc-Vasa-Recta	1843	Iars2	0.537293	0.40788	0.332472	5
Asc-Vasa-Recta	1844	Hoxd3os1	0.537274	0.515915	0.437823	5
Asc-Vasa-Recta	1845	Mri1	0.537257	1.18131	1.20566	5
Asc-Vasa-Recta	1846	Vps4b	0.537238	1.16763	0.766877	5
Asc-Vasa-Recta	1847	Hoxd8	0.537228	0.46923	0.74189	5
Asc-Vasa-Recta	1848	Dohh	0.537217	2.31004	2.30118	5
Asc-Vasa-Recta	1849	Snx16	0.537172	1.77148	1.35567	5
Asc-Vasa-Recta	1850	Aph1a	0.537167	1.54342	0.984192	5
Asc-Vasa-Recta	1851	Rai14	0.53713	0.45622	0.344889	5
Asc-Vasa-Recta	1852	Gm49588	0.537128	2.19426	2.08017	5
Asc-Vasa-Recta	1853	Chmp4b	0.53711	0.223933	0.205322	5
Asc-Vasa-Recta	1854	Mysm1	0.537103	1.19321	0.63809	5
Asc-Vasa-Recta	1855	Jund	0.537097	1.45624	1.20239	5
Asc-Vasa-Recta	1856	Snx15	0.537072	1.29633	1.2703	5
Asc-Vasa-Recta	1857	0610030E20Rik	0.53702	1.70129	0.995233	5
Asc-Vasa-Recta	1858	Pofut2	0.536969	1.04907	1.0428	5
Asc-Vasa-Recta	1859	Ets1	0.536907	0.417676	0.538361	5
Asc-Vasa-Recta	1860	Gm26885	0.536905	1.09772	0.947708	5
Asc-Vasa-Recta	1861	Stx12	0.536859	0.811499	0.71763	5
Asc-Vasa-Recta	1862	Chd8	0.536846	0.864931	0.795544	5
Asc-Vasa-Recta	1863	Atp6ap1	0.536822	0.62777	0.521441	5
Asc-Vasa-Recta	1864	Wac	0.536804	2.31666	1.22923	5
Asc-Vasa-Recta	1865	Nbeal1	0.536764	0.230435	0.213194	5
Asc-Vasa-Recta	1866	Igf2bp3	0.53673	0.512651	0.550045	5
Asc-Vasa-Recta	1867	Topors	0.536658	1.33312	0.963351	5
Asc-Vasa-Recta	1868	Aggf1	0.536647	0.384907	0.351898	5
Asc-Vasa-Recta	1869	Dlc1	0.536608	0.74404	1.309	5
Asc-Vasa-Recta	1870	Cpe	0.536576	2.64436	2.11564	5
Asc-Vasa-Recta	1871	Rars	0.536521	1.35319	1.12555	5
Asc-Vasa-Recta	1872	Srpr	0.536491	0.727899	0.638114	5
Asc-Vasa-Recta	1873	Gm10399	0.53645	1.63158	1.37518	5
Asc-Vasa-Recta	1874	Helz	0.53629	0.856519	0.812542	5
Asc-Vasa-Recta	1875	Gadd45a	0.53626	0.511426	0.480232	5
Asc-Vasa-Recta	1876	Exoc3	0.536223	0.359512	0.313455	5
Asc-Vasa-Recta	1877	Rbm3	0.536207	0.264076	0.237864	5
Asc-Vasa-Recta	1878	D1Ertd622e	0.536183	1.15189	0.761313	5
Asc-Vasa-Recta	1879	Got2	0.536179	1.3696	1.20465	5
Asc-Vasa-Recta	1880	Aamp	0.536161	0.697006	0.570852	5
Asc-Vasa-Recta	1881	Ddx3x	0.536091	1.51342	1.1748	5
Asc-Vasa-Recta	1882	As3mt	0.536063	1.03225	0.791029	5
Asc-Vasa-Recta	1883	Rbm4b	0.536056	0.44151	0.443528	5
Asc-Vasa-Recta	1884	Mfn1	0.536007	0.322232	0.263912	5
Asc-Vasa-Recta	1885	Rmnd5b	0.535957	1.24995	1.11521	5
Asc-Vasa-Recta	1886	Srp54a	0.535951	0.754608	0.664704	5
Asc-Vasa-Recta	1887	Tmem246	0.535909	0.669571	0.594013	5
Asc-Vasa-Recta	1888	Hook3	0.535886	0.734413	0.61676	5
Asc-Vasa-Recta	1889	Krit1	0.535822	0.754158	0.653341	5
Asc-Vasa-Recta	1890	Cript	0.535788	0.739965	0.615137	5
Asc-Vasa-Recta	1891	Uck1	0.535768	2.62798	2.18155	5
Asc-Vasa-Recta	1892	Ppp3r1	0.535766	0.911067	0.921244	5
Asc-Vasa-Recta	1893	Inpp4b	0.535732	0.304489	0.381698	5
Asc-Vasa-Recta	1894	Pdcl3	0.535712	1.31595	0.81038	5
Asc-Vasa-Recta	1895	Ilf2	0.535615	0.478717	0.440476	5
Asc-Vasa-Recta	1896	Sike1	0.535608	1.24389	0.964607	5
Asc-Vasa-Recta	1897	Mfap3	0.535589	0.773852	0.575814	5
Asc-Vasa-Recta	1898	Wnk1	0.535587	0.19756	0.460819	5
Asc-Vasa-Recta	1899	Cyfip1	0.535573	0.82275	0.716393	5
Asc-Vasa-Recta	1900	Cdkn1b	0.535556	0.944261	0.760338	5
Asc-Vasa-Recta	1901	Rnps1	0.535521	1.30909	0.885678	5
Asc-Vasa-Recta	1902	Gart	0.53552	1.55345	1.30945	5
Asc-Vasa-Recta	1903	Bcl7b	0.535506	0.352605	0.300179	5
Asc-Vasa-Recta	1904	Cebpd	0.535477	0.880232	0.860918	5
Asc-Vasa-Recta	1905	Yju2	0.535428	2.62044	1.8484	5
Asc-Vasa-Recta	1906	Copz2	0.535418	0.913197	1.04259	5
Asc-Vasa-Recta	1907	Golt1b	0.535373	1.05507	0.717979	5
Asc-Vasa-Recta	1908	Tm2d2	0.535369	1.50551	1.38814	5
Asc-Vasa-Recta	1909	Cdk2ap1	0.535364	3.24721	2.00823	5
Asc-Vasa-Recta	1910	Thap12	0.53535	1.55078	0.92866	5
Asc-Vasa-Recta	1911	Zfp422	0.535299	1.16716	1.04312	5
Asc-Vasa-Recta	1912	Zbtb45	0.535293	1.08185	0.943208	5
Asc-Vasa-Recta	1913	Chm	0.535282	0.464022	0.34912	5
Asc-Vasa-Recta	1914	Snapc3	0.535271	0.51782	0.43582	5
Asc-Vasa-Recta	1915	Zfp955b	0.535244	1.0378	0.784702	5
Asc-Vasa-Recta	1916	Invs	0.535183	0.43714	0.340171	5
Asc-Vasa-Recta	1917	Gemin7	0.535158	0.276335	0.255893	5
Asc-Vasa-Recta	1918	Strada	0.535142	1.35775	1.32866	5
Asc-Vasa-Recta	1919	Rft1	0.535141	1.25999	1.23071	5
Asc-Vasa-Recta	1920	Zdhhc18	0.535061	1.53282	1.34135	5
Asc-Vasa-Recta	1921	Boc	0.53505	1.12052	1.14006	5
Asc-Vasa-Recta	1922	Tpr	0.535009	0.5528	0.565771	5
Asc-Vasa-Recta	1923	Snx9	0.535001	0.947256	0.631381	5
Asc-Vasa-Recta	1924	Ddit4	0.534966	2.28578	1.52668	5
Asc-Vasa-Recta	1925	Tmem14c	0.534894	0.569124	0.504063	5
Asc-Vasa-Recta	1926	Cdc42ep5	0.534888	0.824431	0.718689	5
Asc-Vasa-Recta	1927	Ptrh2	0.534878	1.41306	1.04322	5
Asc-Vasa-Recta	1928	Ahsa1	0.534855	0.364306	0.312535	5
Asc-Vasa-Recta	1929	Cdc14a	0.53485	0.615167	0.574124	5
Asc-Vasa-Recta	1930	Gbp3	0.534844	1.2306	1.32845	5
Asc-Vasa-Recta	1931	Dnajb2	0.534828	1.28585	1.01354	5
Asc-Vasa-Recta	1932	D6Wsu163e	0.534776	0.630796	0.536763	5
Asc-Vasa-Recta	1933	Tcf3	0.534744	1.30538	1.1446	5
Asc-Vasa-Recta	1934	P4ha1	0.534706	0.483088	0.353893	5
Asc-Vasa-Recta	1935	Rbm7	0.534675	1.08418	0.706009	5
Asc-Vasa-Recta	1936	Gm16286	0.53455	0.455128	0.399624	5
Asc-Vasa-Recta	1937	Bmp4	0.534525	0.585583	0.478911	5
Asc-Vasa-Recta	1938	Rgl2	0.534478	0.556575	0.532381	5
Asc-Vasa-Recta	1939	Nsun7	0.53447	1.46333	1.10304	5
Asc-Vasa-Recta	1940	Brd3	0.534467	0.801268	0.786307	5
Asc-Vasa-Recta	1941	Ywhae	0.534459	0.989938	0.924117	5
Asc-Vasa-Recta	1942	H2-Q7	0.534459	0.479217	0.598414	5
Asc-Vasa-Recta	1943	Cldnd1	0.53445	0.470558	0.398721	5
Asc-Vasa-Recta	1944	Tssc4	0.534438	0.609797	0.626334	5
Asc-Vasa-Recta	1945	Adrm1	0.534417	0.357487	0.339801	5
Asc-Vasa-Recta	1946	Trip6	0.534394	0.553692	0.458059	5
Asc-Vasa-Recta	1947	Hip1	0.534365	0.552965	0.61879	5
Asc-Vasa-Recta	1948	Trnau1ap	0.534346	0.337634	0.277638	5
Asc-Vasa-Recta	1949	Dusp19	0.534323	1.92292	1.3074	5
Asc-Vasa-Recta	1950	Stn1	0.534201	3.03721	2.29802	5
Asc-Vasa-Recta	1951	Sec14l1	0.534199	1.26816	0.83515	5
Asc-Vasa-Recta	1952	Ttc14	0.534187	0.291993	0.247981	5
Asc-Vasa-Recta	1953	Ly96	0.534173	1.2391	1.085	5
Asc-Vasa-Recta	1954	Ube3a	0.534156	1.41744	1.30023	5
Asc-Vasa-Recta	1955	Washc3	0.53415	0.775322	0.741896	5
Asc-Vasa-Recta	1956	Ppp1r15a	0.534118	0.71147	0.75402	5
Asc-Vasa-Recta	1957	Iqcc	0.534085	0.667856	0.635596	5
Asc-Vasa-Recta	1958	Eif4a3	0.534044	0.38124	0.355493	5
Asc-Vasa-Recta	1959	Sec13	0.534025	0.650486	0.626988	5
Asc-Vasa-Recta	1960	Nucb1	0.533991	0.400699	0.376601	5
Asc-Vasa-Recta	1961	Ccn1	0.533988	1.07536	1.37622	5
Asc-Vasa-Recta	1962	Ube2e3	0.533968	1.83573	1.44172	5
Asc-Vasa-Recta	1963	Eapp	0.533886	0.845729	0.575348	5
Asc-Vasa-Recta	1964	Snhg4	0.533883	1.28348	1.35812	5
Asc-Vasa-Recta	1965	Noa1	0.533878	0.544666	0.494847	5
Asc-Vasa-Recta	1966	Ccdc186	0.533849	0.550511	0.428458	5
Asc-Vasa-Recta	1967	Mta2	0.533805	0.558757	0.418669	5
Asc-Vasa-Recta	1968	Copb1	0.533788	0.861519	0.688867	5
Asc-Vasa-Recta	1969	Colec12	0.533786	0.642407	0.604316	5
Asc-Vasa-Recta	1970	Sulf2	0.533784	0.871757	0.829901	5
Asc-Vasa-Recta	1971	Ddx41	0.533783	1.10086	0.956135	5
Asc-Vasa-Recta	1972	Nagk	0.533761	0.973198	0.744869	5
Asc-Vasa-Recta	1973	Gtpbp3	0.533715	1.02021	0.963265	5
Asc-Vasa-Recta	1974	Tnfaip1	0.533702	0.45191	0.377109	5
Asc-Vasa-Recta	1975	Tor1a	0.533689	0.488383	0.444423	5
Asc-Vasa-Recta	1976	Txnl1	0.533596	1.90085	1.26154	5
Asc-Vasa-Recta	1977	Elmo1	0.533522	1.00224	1.16692	5
Asc-Vasa-Recta	1978	Cdc37	0.533501	0.244227	0.225261	5
Asc-Vasa-Recta	1979	Efcab14	0.533443	1.15108	0.69371	5
Asc-Vasa-Recta	1980	Pcna	0.533401	1.51825	1.01278	5
Asc-Vasa-Recta	1981	Naa35	0.533398	1.42058	0.8867	5
Asc-Vasa-Recta	1982	Qtrt1	0.533337	0.873532	0.737488	5
Asc-Vasa-Recta	1983	Gtf2h3	0.533323	0.668555	0.567922	5
Asc-Vasa-Recta	1984	Olfr656	0.533322	1.33444	1.18364	5
Asc-Vasa-Recta	1985	Gm44950	0.533321	1.82852	1.68752	5
Asc-Vasa-Recta	1986	Dap	0.533308	0.830773	0.829822	5
Asc-Vasa-Recta	1987	Etfbkmt	0.533291	0.804888	0.50338	5
Asc-Vasa-Recta	1988	Gm49359	0.533142	0.560327	0.518405	5
Asc-Vasa-Recta	1989	Lix1l	0.533128	3.42576	4.0125	5
Asc-Vasa-Recta	1990	Sf3b6	0.533095	1.61386	1.17067	5
Asc-Vasa-Recta	1991	Vamp2	0.533048	0.40502	0.339761	5
Asc-Vasa-Recta	1992	Arl8a	0.533044	1.78254	1.71416	5
Asc-Vasa-Recta	1993	Atxn2l	0.533044	0.429689	0.351214	5
Asc-Vasa-Recta	1994	Grip2	0.53302	0.862172	0.813989	5
Asc-Vasa-Recta	1995	Hnrnph2	0.533006	0.934594	0.685717	5
Asc-Vasa-Recta	1996	A430010J10Rik	0.532991	0.558301	0.635309	5
Asc-Vasa-Recta	1997	Tnfrsf22	0.532985	2.63566	2.54848	5
Asc-Vasa-Recta	1998	Dnajc10	0.532951	0.415495	0.399155	5
Asc-Vasa-Recta	1999	Gbp4	0.532942	1.09543	1.29584	5
[truncated: 599,597+ more rows]
