# Supplementary material for: A comprehensive mouse kidney atlas enables rare cell population characterization and robust marker discovery
Source: iScience. 2023 May 18;26(6):106877. doi: 10.1016/j.isci.2023.106877 (PMC10238935; doi:10.1016/j.isci.2023.106877)
Supplement: Table S5. Quality filters per dataset, related to STAR Methods [file mmc6.xlsx]

## Sheet: Hoja 1
			Dataset	Nr of cells/nuclei before filtering	Mitochondrial Filter	Genes detected lower limit	Genes detected upper limit	Nr of cells/nuclei after filtering
			Kirita20	32450	0.5	200	3500	25850
			Park18	40503	0.5	200	3000	25828
			Wu19	11345	0.5	200	3500	11221
			Conway20	7961	0.5	200	3500	5852
			Janosevic21	12304	0.5	200	3500	9145
			Miao21	25414	0.5	200	3500	22813
			Dumas20	11980	0.5	200	3500	10106
			Hinze20_sNuc	97785	0.5	500	5000	17917
			Hinze20_sCell	50661	0.5	200	3500	12669
